# Supplementary material for: 2-Nitro-N-(4-pyridinio)benzene­sulfonamidate monohydrate
Source: Acta Crystallogr Sect E Struct Rep Online. 2008 Nov 8;64(Pt 12):o2277. doi: 10.1107/S1600536808035526 (PMC2959804; doi:10.1107/S1600536808035526)
Supplement: Supplementary file 1 [file e-64-o2277-sup1.cif]

##############################################################################
###                                                                        ###
###        Electronic paper (Acta Crystallographica Section E)             ###
###                                                                        ###
##############################################################################
#                                                                            #
# This CIF contains the data in a paper accepted for publication in Acta     #
# Crystallographica Section E. It conforms to the requirements of Notes      #
# for Authors for Section E, and has been peer reviewed under the auspices   #
# of the IUCr Commission on Journals.                                        #
#                                                                            #
# Full details of the Crystallographic Information File format               #
# are given in the paper "The Crystallographic Information File (CIF):       #
# a New Standard Archive File for Crystallography" by S. R. Hall, F. H.      #
# Allen and I. D. Brown [Acta Cryst. (1991), A47, 655-685].                  #
#                                                                            #
# The current version of the core CIF dictionary is obtainable from          #
# ftp://ftp.iucr.org/pub/cif_core.dic. The current version number is 2.4.    #
#                                                                            #
# Software is freely available for graphical display of the structure(s) in  #
# this CIF.  For information consult the CIF home page http://www.iucr.org/  #
# cif/home.html                                                              #
#                                                                            #
# This file may be used for bona fide research purposes within the           #
# scientific community so long as proper attribution is given to the journal # 
# article from which it was obtained.                                        #
#                                                                            #
##############################################################################
                                             
data_global
_audit_creation_method     SHELXL-97
_journal_date_recd_electronic     2008-10-22
_journal_date_accepted     2008-10-30
_journal_name_full     'Acta Crystallographica, Section E'
_journal_year     2008
_journal_volume     64
_journal_issue     12
_journal_page_first     o2277
_journal_page_last     o2277
_journal_paper_category     QO
_journal_coeditor_code     HG2431
_publ_contact_author_name     'Liang-Bin Hu'
_publ_contact_author_address
;
School of Food Science
Henan Institute of Science and Technology
Xinxiang 453003
People's Republic of China
;
_publ_contact_author_email     liangbin_hu@yahoo.cn
_publ_contact_author_fax     ?
_publ_contact_author_phone     ?
_publ_section_title
;
2-Nitro-<i>N</i>-(4-pyridinio)benzenesulfonamidate monohydrate
;
loop_
    _publ_author_name
    _publ_author_address
    'Liang-Bin Hu'
;
School of Food Science
Henan Institute of Science and Technology
Xinxiang 453003
People's Republic of China
;
    'Jian Chen'
;
College of Life Sciences
Nanjing Agricultural University
Nanjing 210095
People's Republic of China
;
    'Chang-Zhong Liu'
;
College of Animal Science
Henan Institute of Science and Technology
Xinxiang 453003
People's Republic of China
;
data_I
_audit_creation_method     SHELXL97
_chemical_name_systematic
;
2-Nitro-<i>N</i>-(4-pyridinio)benzenesulfonamidate monohydrate
;
_chemical_name_common     ?
_chemical_formula_moiety     'C11 H9 N3 O4 S , H2 O'
_chemical_formula_sum     'C11 H11 N3 O5 S'
_chemical_formula_iupac     'C11 H9 N3 O4 S , H2 O'
_chemical_formula_weight     297.29
_chemical_melting_point     ?
_symmetry_cell_setting     monoclinic
_symmetry_space_group_name_H-M     'P 21'
_symmetry_space_group_name_Hall     'P 2yb'
loop_
    _symmetry_equiv_pos_as_xyz
    'x, y, z'
    '-x, y+1/2, -z'
_cell_length_a     8.7206(17)
_cell_length_b     11.972(2)
_cell_length_c     12.743(3)
_cell_angle_alpha     90.00
_cell_angle_beta     107.65(3)
_cell_angle_gamma     90.00
_cell_volume     1267.8(4)
_cell_formula_units_Z     4
_cell_measurement_reflns_used     4439
_cell_measurement_theta_min     2.389
_cell_measurement_theta_max     27.542
_cell_measurement_temperature     113(2)
_exptl_crystal_description     block
_exptl_crystal_colour     colourless
_exptl_crystal_size_max     0.14
_exptl_crystal_size_mid     0.10
_exptl_crystal_size_min     0.04
_exptl_crystal_density_diffrn     1.557
_exptl_crystal_density_meas     ?
_exptl_crystal_density_method     'not measured'
_exptl_crystal_F_000     616
_exptl_absorpt_coefficient_mu     0.280
_exptl_absorpt_correction_type     multi-scan
_exptl_absorpt_process_details     '(CrystalClear; Rigaku/MSC, 2005)'
_exptl_absorpt_correction_T_min     0.9619
_exptl_absorpt_correction_T_max     0.9889
_exptl_special_details
;
;
_diffrn_ambient_temperature     113(2)
_diffrn_radiation_type     MoK\a
_diffrn_radiation_wavelength     0.71073
_diffrn_radiation_source     'rotating anode'
_diffrn_radiation_monochromator     confocal
_diffrn_measurement_device_type     'Rigaku Saturn'
_diffrn_measurement_method     \w
_diffrn_detector_area_resol_mean     ?
_diffrn_reflns_number     10348
_diffrn_reflns_av_R_equivalents     0.0328
_diffrn_reflns_av_sigmaI/netI     0.0524
_diffrn_reflns_theta_min     1.68
_diffrn_reflns_theta_max     27.54
_diffrn_reflns_theta_full     27.54
_diffrn_measured_fraction_theta_max     0.993
_diffrn_measured_fraction_theta_full     0.993
_diffrn_reflns_limit_h_min     -11
_diffrn_reflns_limit_h_max     11
_diffrn_reflns_limit_k_min     -12
_diffrn_reflns_limit_k_max     15
_diffrn_reflns_limit_l_min     -16
_diffrn_reflns_limit_l_max     16
_diffrn_standards_number     0
_diffrn_standards_interval_count     0
_diffrn_standards_interval_time     0
_diffrn_standards_decay_%     0
_refine_special_details
;
Refinement of <i>F</i>^2^ against ALL reflections. The weighted <i>R</i>-factor
<i>wR</i> and goodness of fit <i>S</i> are based on <i>F</i>^2^, conventional
<i>R</i>-factors <i>R</i> are based on <i>F</i>, with <i>F</i> set to zero for
negative <i>F</i>^2^. The threshold expression of <i>F</i>^2^ >
\s(<i>F</i>^2^) is used only for calculating <i>R</i>-factors(gt) <i>etc</i>.
and is not relevant to the choice of reflections for refinement.
<i>R</i>-factors based on <i>F</i>^2^ are statistically about twice as large
as those based on <i>F</i>, and <i>R</i>- factors based on ALL data will be
even larger.
;
_reflns_number_total     4633
_reflns_number_gt     3587
_reflns_threshold_expression     I>2\s(I)
_refine_ls_structure_factor_coef     Fsqd
_refine_ls_matrix_type     full
_refine_ls_R_factor_all     0.0411
_refine_ls_R_factor_gt     0.0317
_refine_ls_wR_factor_gt     0.0781
_refine_ls_wR_factor_ref     0.0896
_refine_ls_goodness_of_fit_ref     1.030
_refine_ls_restrained_S_all     1.032
_refine_ls_number_reflns     4633
_refine_ls_number_parameters     385
_refine_ls_number_restraints     9
_refine_ls_hydrogen_treatment     mixed
_refine_ls_weighting_scheme     calc
_refine_ls_weighting_details
               'calc w = 1/[\s^2^(Fo^2^)+(0.0539P)^2^] where P=(Fo^2^+2Fc^2^)/3'
_atom_sites_solution_hydrogens     geom
_atom_sites_solution_primary     direct
_atom_sites_solution_secondary     difmap
_refine_ls_shift/su_max     0.002
_refine_ls_shift/su_mean     0.000
_refine_diff_density_max     0.218
_refine_diff_density_min     -0.396
_refine_ls_extinction_method     none
_refine_ls_extinction_coef     ?
_refine_ls_abs_structure_details
                                    'Flack (1983), with how many Friedel pairs?'
_refine_ls_abs_structure_Flack     0.52(6)
loop_
    _atom_type_symbol
    _atom_type_description
    _atom_type_scat_dispersion_real
    _atom_type_scat_dispersion_imag
    _atom_type_scat_source
    'C' 'C' 0.0033 0.0016
                         'International Tables Vol C Tables 4.2.6.8 and 6.1.1.4'
    'H' 'H' 0.0000 0.0000
                         'International Tables Vol C Tables 4.2.6.8 and 6.1.1.4'
    'N' 'N' 0.0061 0.0033
                         'International Tables Vol C Tables 4.2.6.8 and 6.1.1.4'
    'O' 'O' 0.0106 0.0060
                         'International Tables Vol C Tables 4.2.6.8 and 6.1.1.4'
    'S' 'S' 0.1246 0.1234
                         'International Tables Vol C Tables 4.2.6.8 and 6.1.1.4'
_computing_data_collection     'CrystalClear (Rigaku/MSC, 2005)'
_computing_cell_refinement     'CrystalClear (Rigaku/MSC, 2005)'
_computing_data_reduction     'CrystalClear (Rigaku/MSC, 2005)'
_computing_structure_solution     'SHELXS97 (Sheldrick, 2008)'
_computing_structure_refinement     'SHELXL97 (Sheldrick, 2008)'
_computing_molecular_graphics     'SHELXTL (Sheldrick, 2008)'
_computing_publication_material     'SHELXTL (Sheldrick, 2008)'
loop_
    _atom_site_type_symbol
    _atom_site_label
    _atom_site_fract_x
    _atom_site_fract_y
    _atom_site_fract_z
    _atom_site_U_iso_or_equiv
    _atom_site_adp_type
    _atom_site_calc_flag
    _atom_site_refinement_flags
    _atom_site_occupancy
    _atom_site_disorder_assembly
    _atom_site_disorder_group
    S S1 0.54299(7) 0.49945(5) 0.75574(5) 0.01423(14) Uani d . 1 . .
    S S2 1.01577(7) 0.25356(5) 0.35546(5) 0.01307(14) Uani d . 1 . .
    O O1 0.36887(19) 0.49815(17) 0.72910(14) 0.0177(4) Uani d . 1 . .
    O O2 0.6116(2) 0.59540(15) 0.71745(16) 0.0187(4) Uani d . 1 . .
    O O3 0.4219(3) 0.29003(18) 0.87441(18) 0.0318(5) Uani d . 1 . .
    O O4 0.2777(2) 0.4008(2) 0.94108(18) 0.0326(5) Uani d . 1 . .
    O O5 0.9524(2) 0.15286(15) 0.38857(15) 0.0165(4) Uani d . 1 . .
    O O6 1.1904(2) 0.26159(18) 0.38501(16) 0.0182(4) Uani d . 1 . .
    O O7 1.1373(3) 0.46983(18) 0.24125(19) 0.0334(5) Uani d . 1 . .
    O O8 1.2807(2) 0.3638(2) 0.16880(18) 0.0371(6) Uani d . 1 . .
    N N1 1.0324(3) 0.2999(2) 0.67719(19) 0.0185(5) Uani d D 1 . .
    N N2 0.5920(2) 0.38299(18) 0.71702(19) 0.0146(5) Uani d . 1 . .
    N N3 0.4050(3) 0.3727(2) 0.9245(2) 0.0217(5) Uani d . 1 . .
    N N4 0.5077(3) 0.4240(2) 0.43389(18) 0.0179(5) Uani d D 1 . .
    N N5 0.9564(2) 0.36491(18) 0.39696(18) 0.0141(5) Uani d . 1 . .
    N N6 1.1564(3) 0.3888(2) 0.18846(19) 0.0230(6) Uani d . 1 . .
    C C1 0.7414(3) 0.3615(2) 0.7078(2) 0.0132(5) Uani d . 1 . .
    C C2 0.7644(3) 0.2549(2) 0.6690(2) 0.0167(5) Uani d . 1 . .
    H H2 0.6813 0.2029 0.6537 0.020 Uiso calc R 1 . .
    C C3 0.9100(3) 0.2265(2) 0.6532(2) 0.0188(6) Uani d . 1 . .
    H H3 0.9231 0.1563 0.6259 0.023 Uiso calc R 1 . .
    C C4 1.0168(3) 0.4019(2) 0.7153(2) 0.0179(6) Uani d . 1 . .
    H H4 1.1030 0.4513 0.7304 0.021 Uiso calc R 1 . .
    C C5 0.8752(3) 0.4350(2) 0.7325(2) 0.0169(6) Uani d . 1 . .
    H H5 0.8672 0.5058 0.7604 0.020 Uiso calc R 1 . .
    C C6 0.6158(3) 0.5053(3) 0.9027(2) 0.0148(5) Uani d . 1 . .
    C C7 0.7441(3) 0.5753(2) 0.9531(2) 0.0189(6) Uani d . 1 . .
    H H7 0.7936 0.6156 0.9100 0.023 Uiso calc R 1 . .
    C C8 0.7996(3) 0.5858(2) 1.0674(2) 0.0240(6) Uani d . 1 . .
    H H8 0.8857 0.6329 1.0999 0.029 Uiso calc R 1 . .
    C C9 0.7271(3) 0.5264(3) 1.1326(2) 0.0245(7) Uani d . 1 . .
    H H9 0.7656 0.5325 1.2089 0.029 Uiso calc R 1 . .
    C C10 0.5978(3) 0.4582(2) 1.0843(2) 0.0208(6) Uani d . 1 . .
    H H10 0.5469 0.4197 1.1277 0.025 Uiso calc R 1 . .
    C C11 0.5441(3) 0.4472(2) 0.9712(2) 0.0162(6) Uani d . 1 . .
    C C12 0.8049(3) 0.3782(2) 0.4049(2) 0.0120(5) Uani d . 1 . .
    C C13 0.7734(3) 0.4806(2) 0.4510(2) 0.0163(6) Uani d . 1 . .
    H H13 0.8534 0.5347 0.4722 0.020 Uiso calc R 1 . .
    C C14 0.6264(3) 0.4998(2) 0.4642(2) 0.0181(5) Uani d . 1 . .
    H H14 0.6078 0.5669 0.4949 0.022 Uiso calc R 1 . .
    C C15 0.5302(3) 0.3265(2) 0.3884(2) 0.0165(5) Uani d . 1 . .
    H H15 0.4464 0.2752 0.3672 0.020 Uiso calc R 1 . .
    C C16 0.6767(3) 0.3014(2) 0.3725(2) 0.0136(5) Uani d . 1 . .
    H H16 0.6905 0.2339 0.3405 0.016 Uiso calc R 1 . .
    C C17 0.9459(3) 0.2526(2) 0.2084(2) 0.0145(5) Uani d . 1 . .
    C C18 0.8167(3) 0.1850(2) 0.1552(2) 0.0179(6) Uani d . 1 . .
    H H18 0.7672 0.1423 0.1967 0.021 Uiso calc R 1 . .
    C C19 0.7603(3) 0.1799(2) 0.0417(2) 0.0229(6) Uani d . 1 . .
    H H19 0.6723 0.1349 0.0080 0.027 Uiso calc R 1 . .
    C C20 0.8324(3) 0.2406(3) -0.0223(2) 0.0245(7) Uani d . 1 . .
    H H20 0.7933 0.2365 -0.0987 0.029 Uiso calc R 1 . .
    C C21 0.9631(3) 0.3074(2) 0.0276(2) 0.0195(6) Uani d . 1 . .
    H H21 1.0141 0.3476 -0.0146 0.023 Uiso calc R 1 . .
    C C22 1.0173(3) 0.3137(2) 0.1415(2) 0.0157(6) Uani d . 1 . .
    O O9 0.2408(2) 0.50194(18) 0.48520(16) 0.0183(4) Uani d D 1 . .
    O O10 0.6923(2) 0.74683(18) 0.37557(18) 0.0203(4) Uani d D 1 . .
    H H1A 1.127(3) 0.280(3) 0.665(3) 0.054(11) Uiso d D 1 . .
    H H4A 0.411(2) 0.441(2) 0.444(2) 0.021(8) Uiso d D 1 . .
    H H9A 0.260(3) 0.500(3) 0.5558(8) 0.047(11) Uiso d D 1 . .
    H H9B 0.160(2) 0.460(2) 0.4517(18) 0.024(9) Uiso d D 1 . .
    H H10A 0.719(4) 0.751(4) 0.4468(8) 0.11(2) Uiso d D 1 . .
    H H10B 0.601(2) 0.780(3) 0.346(2) 0.034(10) Uiso d D 1 . .
loop_
    _atom_site_aniso_label
    _atom_site_aniso_U_11
    _atom_site_aniso_U_22
    _atom_site_aniso_U_33
    _atom_site_aniso_U_12
    _atom_site_aniso_U_13
    _atom_site_aniso_U_23
    S1 0.0127(3) 0.0152(3) 0.0156(3) 0.0016(3) 0.0055(2) 0.0026(3)
    S2 0.0098(3) 0.0162(3) 0.0138(3) 0.0013(3) 0.0044(2) 0.0012(3)
    O1 0.0119(8) 0.0220(10) 0.0201(10) 0.0049(9) 0.0064(7) 0.0009(9)
    O2 0.0242(10) 0.0133(9) 0.0209(11) 0.0000(8) 0.0102(9) 0.0042(8)
    O3 0.0376(12) 0.0285(12) 0.0288(13) -0.0115(10) 0.0095(10) -0.0019(10)
    O4 0.0157(9) 0.0515(15) 0.0329(13) -0.0051(10) 0.0109(9) 0.0064(12)
    O5 0.0194(10) 0.0153(9) 0.0158(10) 0.0043(8) 0.0067(8) 0.0053(8)
    O6 0.0099(8) 0.0269(11) 0.0190(10) 0.0008(9) 0.0061(7) 0.0016(9)
    O7 0.0378(13) 0.0292(13) 0.0329(13) -0.0111(10) 0.0101(11) -0.0060(10)
    O8 0.0180(10) 0.0689(18) 0.0274(13) -0.0077(11) 0.0114(10) 0.0055(12)
    N1 0.0135(11) 0.0249(12) 0.0184(12) 0.0064(10) 0.0067(9) 0.0022(10)
    N2 0.0116(10) 0.0147(11) 0.0196(12) 0.0000(9) 0.0078(9) -0.0001(9)
    N3 0.0209(12) 0.0263(14) 0.0176(13) -0.0040(11) 0.0057(10) 0.0071(10)
    N4 0.0148(11) 0.0224(13) 0.0179(12) 0.0020(10) 0.0072(9) 0.0009(10)
    N5 0.0108(10) 0.0177(11) 0.0144(11) -0.0028(9) 0.0046(9) -0.0035(9)
    N6 0.0193(12) 0.0354(15) 0.0146(12) -0.0067(11) 0.0054(10) 0.0064(11)
    C1 0.0123(11) 0.0178(13) 0.0100(13) 0.0024(10) 0.0042(10) 0.0041(10)
    C2 0.0166(11) 0.0179(12) 0.0164(13) -0.0044(12) 0.0062(10) 0.0015(12)
    C3 0.0177(13) 0.0173(14) 0.0217(15) 0.0033(11) 0.0062(11) -0.0025(11)
    C4 0.0133(12) 0.0214(14) 0.0181(14) -0.0009(11) 0.0035(10) 0.0014(12)
    C5 0.0145(12) 0.0147(13) 0.0211(15) 0.0009(11) 0.0048(11) -0.0006(11)
    C6 0.0151(12) 0.0134(13) 0.0166(13) 0.0032(12) 0.0059(10) 0.0000(12)
    C7 0.0206(13) 0.0143(13) 0.0224(15) -0.0036(11) 0.0075(12) 0.0006(11)
    C8 0.0252(15) 0.0225(15) 0.0224(16) -0.0067(13) 0.0040(13) -0.0035(12)
    C9 0.0255(14) 0.0278(16) 0.0184(15) 0.0041(13) 0.0038(12) -0.0030(12)
    C10 0.0236(14) 0.0239(15) 0.0178(15) 0.0041(12) 0.0106(12) 0.0047(12)
    C11 0.0103(11) 0.0175(13) 0.0217(15) 0.0013(10) 0.0062(11) 0.0027(11)
    C12 0.0152(12) 0.0125(12) 0.0083(12) 0.0024(10) 0.0038(10) 0.0017(10)
    C13 0.0168(12) 0.0141(13) 0.0183(14) -0.0048(11) 0.0060(11) -0.0026(11)
    C14 0.0225(13) 0.0147(12) 0.0186(13) -0.0018(12) 0.0087(11) -0.0020(12)
    C15 0.0136(12) 0.0198(13) 0.0173(14) 0.0002(11) 0.0066(11) -0.0031(11)
    C16 0.0093(11) 0.0150(12) 0.0173(14) -0.0026(10) 0.0051(10) -0.0032(11)
    C17 0.0160(12) 0.0150(12) 0.0119(13) 0.0007(12) 0.0033(10) -0.0004(11)
    C18 0.0193(13) 0.0163(14) 0.0198(15) -0.0015(12) 0.0084(12) 0.0037(12)
    C19 0.0262(15) 0.0190(15) 0.0202(15) -0.0061(13) 0.0022(12) 0.0005(12)
    C20 0.0322(15) 0.0275(16) 0.0115(14) 0.0032(14) 0.0033(12) -0.0006(13)
    C21 0.0193(13) 0.0221(15) 0.0205(15) 0.0031(12) 0.0110(12) 0.0049(12)
    C22 0.0118(11) 0.0181(14) 0.0172(14) 0.0001(11) 0.0045(11) 0.0019(11)
    O9 0.0157(9) 0.0210(10) 0.0194(11) 0.0003(9) 0.0072(8) -0.0056(10)
    O10 0.0170(9) 0.0221(10) 0.0215(11) 0.0022(9) 0.0057(8) 0.0043(10)
_geom_special_details
;
All e.s.d.'s (except the e.s.d. in the dihedral angle between two l.s. planes)
are estimated using the full covariance matrix. The cell e.s.d.'s are taken
into account individually in the estimation of e.s.d.'s in distances, angles
and torsion angles; correlations between e.s.d.'s in cell parameters are only
used when they are defined by crystal symmetry. An approximate (isotropic)
treatment of cell e.s.d.'s is used for estimating e.s.d.'s involving l.s.
planes.
;
loop_
    _geom_bond_atom_site_label_1
    _geom_bond_atom_site_label_2
    _geom_bond_site_symmetry_2
    _geom_bond_distance
    _geom_bond_publ_flag
    S1 O2 . 1.4464(19) ?
    S1 O1 . 1.4521(17) ?
    S1 N2 . 1.581(2) ?
    S1 C6 . 1.787(3) ?
    S2 O5 . 1.4416(19) ?
    S2 O6 . 1.4568(17) ?
    S2 N5 . 1.578(2) ?
    S2 C17 . 1.787(3) ?
    O3 N3 . 1.211(3) ?
    O4 N3 . 1.237(3) ?
    O7 N6 . 1.221(3) ?
    O8 N6 . 1.221(3) ?
    N1 C4 . 1.336(4) ?
    N1 C3 . 1.345(3) ?
    N1 H1A . 0.918(10) ?
    N2 C1 . 1.367(3) ?
    N3 C11 . 1.478(3) ?
    N4 C14 . 1.342(3) ?
    N4 C15 . 1.344(3) ?
    N4 H4A . 0.913(10) ?
    N5 C12 . 1.365(3) ?
    N6 C22 . 1.482(3) ?
    C1 C2 . 1.405(4) ?
    C1 C5 . 1.419(4) ?
    C2 C3 . 1.387(3) ?
    C2 H2 . 0.9300 ?
    C3 H3 . 0.9300 ?
    C4 C5 . 1.376(3) ?
    C4 H4 . 0.9300 ?
    C5 H5 . 0.9300 ?
    C6 C7 . 1.389(4) ?
    C6 C11 . 1.403(3) ?
    C7 C8 . 1.394(4) ?
    C7 H7 . 0.9300 ?
    C8 C9 . 1.383(4) ?
    C8 H8 . 0.9300 ?
    C9 C10 . 1.377(4) ?
    C9 H9 . 0.9300 ?
    C10 C11 . 1.380(4) ?
    C10 H10 . 0.9300 ?
    C12 C16 . 1.409(3) ?
    C12 C13 . 1.421(3) ?
    C13 C14 . 1.362(3) ?
    C13 H13 . 0.9300 ?
    C14 H14 . 0.9300 ?
    C15 C16 . 1.385(3) ?
    C15 H15 . 0.9300 ?
    C16 H16 . 0.9300 ?
    C17 C18 . 1.386(4) ?
    C17 C22 . 1.404(3) ?
    C18 C19 . 1.380(4) ?
    C18 H18 . 0.9300 ?
    C19 C20 . 1.379(4) ?
    C19 H19 . 0.9300 ?
    C20 C21 . 1.380(4) ?
    C20 H20 . 0.9300 ?
    C21 C22 . 1.385(4) ?
    C21 H21 . 0.9300 ?
    O9 H9A . 0.864(10) ?
    O9 H9B . 0.867(10) ?
    O10 H10A . 0.867(10) ?
    O10 H10B . 0.870(10) ?
loop_
    _geom_angle_atom_site_label_1
    _geom_angle_atom_site_label_2
    _geom_angle_atom_site_label_3
    _geom_angle_site_symmetry_1
    _geom_angle_site_symmetry_3
    _geom_angle
    _geom_angle_publ_flag
    O2 S1 O1 . . 116.08(11) ?
    O2 S1 N2 . . 114.62(10) ?
    O1 S1 N2 . . 106.27(11) ?
    O2 S1 C6 . . 105.68(13) ?
    O1 S1 C6 . . 105.03(11) ?
    N2 S1 C6 . . 108.55(13) ?
    O5 S2 O6 . . 116.29(11) ?
    O5 S2 N5 . . 114.48(10) ?
    O6 S2 N5 . . 106.33(12) ?
    O5 S2 C17 . . 105.23(12) ?
    O6 S2 C17 . . 105.61(11) ?
    N5 S2 C17 . . 108.33(12) ?
    C4 N1 C3 . . 121.3(2) ?
    C4 N1 H1A . . 120(2) ?
    C3 N1 H1A . . 119(2) ?
    C1 N2 S1 . . 123.21(19) ?
    O3 N3 O4 . . 124.9(3) ?
    O3 N3 C11 . . 119.3(2) ?
    O4 N3 C11 . . 115.9(2) ?
    C14 N4 C15 . . 120.7(2) ?
    C14 N4 H4A . . 118.3(19) ?
    C15 N4 H4A . . 121.0(19) ?
    C12 N5 S2 . . 123.16(18) ?
    O7 N6 O8 . . 125.8(3) ?
    O7 N6 C22 . . 118.2(2) ?
    O8 N6 C22 . . 115.9(2) ?
    N2 C1 C2 . . 116.3(2) ?
    N2 C1 C5 . . 127.2(2) ?
    C2 C1 C5 . . 116.5(2) ?
    C3 C2 C1 . . 120.6(2) ?
    C3 C2 H2 . . 119.7 ?
    C1 C2 H2 . . 119.7 ?
    N1 C3 C2 . . 120.3(2) ?
    N1 C3 H3 . . 119.8 ?
    C2 C3 H3 . . 119.8 ?
    N1 C4 C5 . . 121.1(3) ?
    N1 C4 H4 . . 119.5 ?
    C5 C4 H4 . . 119.5 ?
    C4 C5 C1 . . 120.2(2) ?
    C4 C5 H5 . . 119.9 ?
    C1 C5 H5 . . 119.9 ?
    C7 C6 C11 . . 117.3(2) ?
    C7 C6 S1 . . 119.3(2) ?
    C11 C6 S1 . . 123.3(2) ?
    C6 C7 C8 . . 120.9(3) ?
    C6 C7 H7 . . 119.6 ?
    C8 C7 H7 . . 119.6 ?
    C9 C8 C7 . . 120.3(3) ?
    C9 C8 H8 . . 119.9 ?
    C7 C8 H8 . . 119.9 ?
    C10 C9 C8 . . 119.8(3) ?
    C10 C9 H9 . . 120.1 ?
    C8 C9 H9 . . 120.1 ?
    C9 C10 C11 . . 119.8(3) ?
    C9 C10 H10 . . 120.1 ?
    C11 C10 H10 . . 120.1 ?
    C10 C11 C6 . . 121.9(3) ?
    C10 C11 N3 . . 117.1(2) ?
    C6 C11 N3 . . 121.0(2) ?
    N5 C12 C16 . . 127.0(2) ?
    N5 C12 C13 . . 116.4(2) ?
    C16 C12 C13 . . 116.6(2) ?
    C14 C13 C12 . . 120.2(2) ?
    C14 C13 H13 . . 119.9 ?
    C12 C13 H13 . . 119.9 ?
    N4 C14 C13 . . 121.6(3) ?
    N4 C14 H14 . . 119.2 ?
    C13 C14 H14 . . 119.2 ?
    N4 C15 C16 . . 120.9(2) ?
    N4 C15 H15 . . 119.6 ?
    C16 C15 H15 . . 119.6 ?
    C15 C16 C12 . . 120.0(2) ?
    C15 C16 H16 . . 120.0 ?
    C12 C16 H16 . . 120.0 ?
    C18 C17 C22 . . 116.9(2) ?
    C18 C17 S2 . . 119.0(2) ?
    C22 C17 S2 . . 124.1(2) ?
    C19 C18 C17 . . 121.1(2) ?
    C19 C18 H18 . . 119.4 ?
    C17 C18 H18 . . 119.4 ?
    C20 C19 C18 . . 121.0(3) ?
    C20 C19 H19 . . 119.5 ?
    C18 C19 H19 . . 119.5 ?
    C19 C20 C21 . . 119.6(3) ?
    C19 C20 H20 . . 120.2 ?
    C21 C20 H20 . . 120.2 ?
    C20 C21 C22 . . 119.1(3) ?
    C20 C21 H21 . . 120.4 ?
    C22 C21 H21 . . 120.4 ?
    C21 C22 C17 . . 122.3(2) ?
    C21 C22 N6 . . 115.7(2) ?
    C17 C22 N6 . . 122.0(2) ?
    H9A O9 H9B . . 111.6(16) ?
    H10A O10 H10B . . 110.7(16) ?
loop_
    _geom_torsion_atom_site_label_1
    _geom_torsion_atom_site_label_2
    _geom_torsion_atom_site_label_3
    _geom_torsion_atom_site_label_4
    _geom_torsion_site_symmetry_1
    _geom_torsion_site_symmetry_2
    _geom_torsion_site_symmetry_3
    _geom_torsion_site_symmetry_4
    _geom_torsion
    _geom_torsion_publ_flag
    O2 S1 N2 C1 . . . . 36.7(2) ?
    O1 S1 N2 C1 . . . . 166.3(2) ?
    C6 S1 N2 C1 . . . . -81.2(2) ?
    O5 S2 N5 C12 . . . . -36.0(2) ?
    O6 S2 N5 C12 . . . . -165.8(2) ?
    C17 S2 N5 C12 . . . . 81.0(2) ?
    S1 N2 C1 C2 . . . . -178.07(19) ?
    S1 N2 C1 C5 . . . . 1.5(4) ?
    N2 C1 C2 C3 . . . . 177.8(2) ?
    C5 C1 C2 C3 . . . . -1.9(4) ?
    C4 N1 C3 C2 . . . . -0.8(4) ?
    C1 C2 C3 N1 . . . . 1.4(4) ?
    C3 N1 C4 C5 . . . . 0.7(4) ?
    N1 C4 C5 C1 . . . . -1.2(4) ?
    N2 C1 C5 C4 . . . . -177.8(3) ?
    C2 C1 C5 C4 . . . . 1.8(4) ?
    O2 S1 C6 C7 . . . . -14.8(2) ?
    O1 S1 C6 C7 . . . . -138.0(2) ?
    N2 S1 C6 C7 . . . . 108.6(2) ?
    O2 S1 C6 C11 . . . . 161.6(2) ?
    O1 S1 C6 C11 . . . . 38.3(3) ?
    N2 S1 C6 C11 . . . . -75.0(2) ?
    C11 C6 C7 C8 . . . . 0.6(4) ?
    S1 C6 C7 C8 . . . . 177.2(2) ?
    C6 C7 C8 C9 . . . . -0.1(4) ?
    C7 C8 C9 C10 . . . . -1.1(4) ?
    C8 C9 C10 C11 . . . . 1.7(4) ?
    C9 C10 C11 C6 . . . . -1.2(4) ?
    C9 C10 C11 N3 . . . . 180.0(2) ?
    C7 C6 C11 C10 . . . . 0.0(4) ?
    S1 C6 C11 C10 . . . . -176.4(2) ?
    C7 C6 C11 N3 . . . . 178.8(2) ?
    S1 C6 C11 N3 . . . . 2.4(4) ?
    O3 N3 C11 C10 . . . . -116.7(3) ?
    O4 N3 C11 C10 . . . . 62.9(3) ?
    O3 N3 C11 C6 . . . . 64.4(4) ?
    O4 N3 C11 C6 . . . . -116.0(3) ?
    S2 N5 C12 C16 . . . . -4.2(4) ?
    S2 N5 C12 C13 . . . . 175.7(2) ?
    N5 C12 C13 C14 . . . . -178.5(2) ?
    C16 C12 C13 C14 . . . . 1.4(4) ?
    C15 N4 C14 C13 . . . . -0.6(4) ?
    C12 C13 C14 N4 . . . . -0.4(4) ?
    C14 N4 C15 C16 . . . . 0.6(4) ?
    N4 C15 C16 C12 . . . . 0.4(4) ?
    N5 C12 C16 C15 . . . . 178.5(2) ?
    C13 C12 C16 C15 . . . . -1.3(4) ?
    O5 S2 C17 C18 . . . . 18.6(2) ?
    O6 S2 C17 C18 . . . . 142.2(2) ?
    N5 S2 C17 C18 . . . . -104.2(2) ?
    O5 S2 C17 C22 . . . . -159.0(2) ?
    O6 S2 C17 C22 . . . . -35.5(3) ?
    N5 S2 C17 C22 . . . . 78.1(2) ?
    C22 C17 C18 C19 . . . . -1.0(4) ?
    S2 C17 C18 C19 . . . . -178.8(2) ?
    C17 C18 C19 C20 . . . . 1.1(4) ?
    C18 C19 C20 C21 . . . . 0.1(4) ?
    C19 C20 C21 C22 . . . . -1.2(4) ?
    C20 C21 C22 C17 . . . . 1.3(4) ?
    C20 C21 C22 N6 . . . . -179.0(2) ?
    C18 C17 C22 C21 . . . . -0.2(4) ?
    S2 C17 C22 C21 . . . . 177.5(2) ?
    C18 C17 C22 N6 . . . . -179.9(2) ?
    S2 C17 C22 N6 . . . . -2.2(4) ?
    O7 N6 C22 C21 . . . . 116.6(3) ?
    O8 N6 C22 C21 . . . . -62.4(3) ?
    O7 N6 C22 C17 . . . . -63.7(4) ?
    O8 N6 C22 C17 . . . . 117.3(3) ?
loop_
    _geom_hbond_atom_site_label_D
    _geom_hbond_atom_site_label_H
    _geom_hbond_atom_site_label_A
    _geom_hbond_site_symmetry_A
    _geom_hbond_distance_DH
    _geom_hbond_distance_HA
    _geom_hbond_distance_DA
    _geom_hbond_angle_DHA
    N4 H4A O9 . 0.913(10) 1.868(12) 2.764(3) 167(3)
    O9 H9A O1 . 0.864(10) 2.122(11) 2.967(3) 166(3)
    N1 H1A O10 2_746 0.918(10) 1.843(11) 2.757(3) 174(4)
    O9 H9B N5 1_455 0.867(10) 2.043(11) 2.901(3) 170(2)
    O9 H9B O6 1_455 0.867(10) 2.56(2) 3.125(3) 123(2)
    O10 H10A O6 2_756 0.867(10) 2.051(11) 2.914(3) 174(4)
    O10 H10B N2 2_656 0.870(10) 2.042(12) 2.902(3) 170(3)
