# Supplementary material for: 2-Nitro-N-(4-pyridinio)benzene­sulfonamidate monohydrate
Source: Acta Crystallogr Sect E Struct Rep Online. 2008 Nov 8;64(Pt 12):o2277. doi: 10.1107/S1600536808035526 (PMC2959804; doi:10.1107/S1600536808035526)
Supplement: Supplementary file 2 [file e-64-o2277-Isup2.hkl]

# 
# h,k,l, Fc-squared, Fo-squared, sigma(Fo-squared) and status flag 
# 
data_I
_shelx_title ' r81017f in P2(1)' 
_shelx_refln_list_code          4 
_shelx_F_calc_maximum      134.81 
_exptl_crystal_F_000       616.00 
_reflns_d_resolution_high  0.7685 
 
loop_ 
 _symmetry_equiv_pos_as_xyz 
 'x, y, z' 
 '-x, y+1/2, -z' 
 
_cell_length_a     8.7206 
_cell_length_b    11.9722 
_cell_length_c    12.7432 
_cell_angle_alpha  90.000 
_cell_angle_beta  107.646 
_cell_angle_gamma  90.000 
 
_shelx_F_squared_multiplier     1.000 
 
loop_ 
 _refln_index_h 
 _refln_index_k 
 _refln_index_l 
 _refln_F_squared_calc 
 _refln_F_squared_meas 
 _refln_F_squared_sigma 
 _refln_observed_status 
   2  -8   0      116.49      153.93     11.11 o 
   3  -8   0      309.25      316.78     19.29 o 
   1  -7   0      608.57      635.48     32.87 o 
   2  -7   0      216.65      237.10     14.75 o 
   3  -7   0      301.28      333.59     15.32 o 
   4  -7   0      318.33      312.88     16.13 o 
   0  -6   0       69.26       75.76      6.48 o 
   1  -6   0     1043.47     1093.25     33.20 o 
   2  -6   0     1422.65     1449.82     41.03 o 
   3  -6   0       10.17        2.17      5.64 o 
   4  -6   0       63.13       48.08      8.01 o 
   6  -6   0      401.09      435.48     14.82 o 
   7  -6   0      174.24      169.25      8.53 o 
   1  -5   0     1281.39     1300.59     23.53 o 
   2  -5   0      724.68      737.49     18.86 o 
   3  -5   0       44.76       39.21      6.76 o 
   6  -5   0     1204.40     1189.21     53.24 o 
   7  -5   0      541.15      583.09     32.89 o 
   9  -5   0       85.39      133.06     25.10 o 
  10  -5   0       81.50       41.67     45.69 o 
   0  -4   0     5081.31     4606.76    188.12 o 
   1  -4   0       37.43       39.12      2.79 o 
   2  -4   0      120.94      103.96      3.49 o 
   3  -4   0     1501.25     1469.73     32.41 o 
   5  -4   0      331.10      356.03     14.13 o 
   6  -4   0      166.82      172.56      7.91 o 
   7  -4   0        4.35        6.60      2.91 o 
   8  -4   0       31.49       37.56     20.75 o 
   9  -4   0      575.58      635.28     51.83 o 
  10  -4   0       31.33       27.18     31.75 o 
   1  -3   0     3113.16     2872.56    148.17 o 
   2  -3   0      456.09      406.40      6.59 o 
   4  -3   0      391.03      392.88     14.41 o 
   5  -3   0      913.24      883.72     33.45 o 
   6  -3   0      115.41      109.06      6.31 o 
   7  -3   0      584.18      561.27     15.53 o 
   8  -3   0       20.77       20.11     10.80 o 
   9  -3   0        9.92        0.24     14.53 o 
  10  -3   0      258.71      261.41     29.98 o 
   2  -2   0     2155.72     2136.64     21.53 o 
   3  -2   0     2496.73     2310.96     25.08 o 
   4  -2   0     1459.70     1574.27     29.80 o 
   5  -2   0      185.45      187.57     10.68 o 
   6  -2   0      791.22      863.83     24.43 o 
   7  -2   0      605.45      601.33     34.78 o 
   8  -2   0      357.98      361.38     17.70 o 
   9  -2   0       26.56       13.80     12.94 o 
  10  -2   0      239.28      289.74     34.49 o 
   1  -1   0      577.44      504.03      6.46 o 
   2  -1   0     3972.43     3731.75     26.37 o 
   3  -1   0     1120.55     1166.31      9.78 o 
   4  -1   0     1616.01     1660.12     25.83 o 
   5  -1   0      586.23      642.54     17.29 o 
   6  -1   0       77.67       86.71      4.37 o 
   7  -1   0       72.74       57.62      6.93 o 
   8  -1   0      981.16      928.10     25.71 o 
   9  -1   0       16.29       15.51     14.49 o 
  10  -1   0      109.54       69.92     67.89 o 
   1   0   0      142.99      130.72      1.97 o 
   2   0   0      125.62      103.10      1.99 o 
   3   0   0      466.66      484.84      5.90 o 
   4   0   0     2554.86     2576.90     24.19 o 
   5   0   0     2329.97     2501.38     47.43 o 
   6   0   0        5.80        9.14      3.03 o 
   7   0   0      389.72      418.72     13.50 o 
   8   0   0       96.15      104.09      7.69 o 
   9   0   0       19.53       15.40     11.36 o 
  10   0   0        6.93        5.82      8.94 o 
   1   1   0      572.09      504.31      8.15 o 
   2   1   0     3998.17     3661.32     46.61 o 
   3   1   0     1109.30     1175.21     14.88 o 
   4   1   0     1630.54     1610.55     33.73 o 
   5   1   0      570.44      630.95     15.44 o 
   6   1   0       83.50       92.10      6.19 o 
   7   1   0       72.34       72.62      6.56 o 
   8   1   0      975.55      975.86     35.74 o 
   9   1   0       15.24        7.67      5.02 o 
  10   1   0      110.80      114.09     10.53 o 
   2   2   0     2161.28     2060.48     27.56 o 
   3   2   0     2503.58     2292.09     35.26 o 
   4   2   0     1464.84     1603.02     38.52 o 
   5   2   0      184.72      183.55      5.81 o 
   6   2   0      795.53      881.21     17.82 o 
   7   2   0      614.29      608.75     19.49 o 
   8   2   0      360.88      345.32     14.45 o 
   9   2   0       26.87       18.88      8.66 o 
  10   2   0      241.37      240.76     22.75 o 
   1   3   0     3125.89     2843.96     30.39 o 
   2   3   0      446.38      397.91      6.84 o 
   3   3   0     1285.55     1186.66     30.26 o 
   4   3   0      380.43      417.96      9.32 o 
   5   3   0      914.38      969.99     25.85 o 
   6   3   0      116.13      116.16      6.77 o 
   7   3   0      573.56      584.60     18.89 o 
   8   3   0       23.71       24.10      9.08 o 
   9   3   0       10.30        6.73      4.58 o 
  10   3   0      259.15      270.30     17.24 o 
   0   4   0     5075.90     4733.22    155.05 o 
   1   4   0       37.64       43.09      3.18 o 
   2   4   0      129.37       98.39      4.41 o 
   3   4   0     1509.03     1463.84     21.07 o 
   4   4   0      236.94      223.00      6.34 o 
   5   4   0      338.66      347.04      8.70 o 
   6   4   0      165.98      163.86      5.56 o 
   7   4   0        6.06        5.63      5.56 o 
   8   4   0       31.02       27.68     10.01 o 
   9   4   0      574.08      624.39     58.26 o 
  10   4   0       31.76       33.30     17.89 o 
   1   5   0     1289.27     1324.89     28.00 o 
   2   5   0      726.19      773.57     11.70 o 
   3   5   0       42.01       33.59      5.56 o 
   4   5   0      182.14      209.41      7.09 o 
   5   5   0      140.13      127.67      6.29 o 
   6   5   0     1205.17     1166.80     25.70 o 
   7   5   0      545.08      563.62     21.32 o 
   8   5   0      202.65      219.10     13.53 o 
   9   5   0       84.43       96.79     11.42 o 
  10   5   0       83.77       68.74     23.12 o 
   0   6   0       68.53       74.99      4.49 o 
   1   6   0     1040.89     1016.21     16.71 o 
   2   6   0     1426.09     1607.82     41.78 o 
   3   6   0        9.83        9.25      4.19 o 
   4   6   0       60.50       57.62      5.88 o 
   5   6   0       57.13       62.10      6.51 o 
   6   6   0      406.96      407.81     14.88 o 
   7   6   0      172.63      168.14     12.32 o 
   8   6   0        6.93        4.59      6.75 o 
   9   6   0      168.44      171.60     19.05 o 
   1   7   0      603.49      660.31     14.74 o 
   2   7   0      210.91      224.92      9.89 o 
   3   7   0      307.51      320.75      9.07 o 
   4   7   0      311.55      305.45      8.24 o 
   5   7   0      290.97      275.89     13.45 o 
   6   7   0       19.48       29.31      8.91 o 
   7   7   0      388.66      389.31     29.15 o 
   8   7   0       26.16       24.81     10.00 o 
   9   7   0       31.63       35.12     15.07 o 
   0   8   0     4108.18     4316.36     50.46 o 
   1   8   0      102.22      106.10      4.28 o 
   2   8   0      131.89      141.07      6.17 o 
   3   8   0      309.58      311.33      9.79 o 
   4   8   0      240.49      245.04      8.83 o 
   5   8   0      410.63      400.70     11.86 o 
   6   8   0       66.73       70.05      9.20 o 
   7   8   0       53.12       30.10     12.50 o 
   8   8   0        6.90        7.46      6.21 o 
   9   8   0        6.74        7.36      8.91 o 
   1   9   0       23.76       32.66     10.26 o 
   2   9   0      118.63      120.88      5.73 o 
   3   9   0       41.99       39.61      7.37 o 
   4   9   0       57.95       70.08      6.39 o 
   5   9   0      318.62      352.78     20.03 o 
   6   9   0      282.37      278.81     15.75 o 
   7   9   0      152.17      137.98     16.13 o 
   8   9   0       25.79       20.79     15.98 o 
   0  10   0      787.68      809.70     30.93 o 
   1  10   0     1230.08     1224.99     29.09 o 
   2  10   0      255.58      249.87      8.41 o 
   3  10   0       32.37       41.62     14.27 o 
   4  10   0      125.97      123.62      7.66 o 
   5  10   0      577.47      538.44     26.14 o 
   6  10   0       93.80       80.43     10.39 o 
   7  10   0       34.32       44.91     20.41 o 
   8  10   0       19.25       24.79     18.12 o 
   1  11   0        7.19        9.74      3.61 o 
   2  11   0      113.90      106.43      5.73 o 
   3  11   0      609.19      599.63     18.28 o 
   4  11   0      142.78      145.27      9.54 o 
   5  11   0        1.37       -0.36      5.23 o 
   6  11   0      128.29       97.09     10.45 o 
   7  11   0      103.86      119.89     13.83 o 
   0  12   0     1045.02     1060.83     42.59 o 
   1  12   0      100.31       83.92      5.36 o 
   2  12   0      124.38      130.00      6.18 o 
   3  12   0       47.38       32.68     17.06 o 
   4  12   0      367.10      384.91     23.37 o 
   5  12   0       31.38       24.84     13.76 o 
   6  12   0       92.48      101.09     12.31 o 
   1  13   0       63.00       55.52      5.50 o 
   2  13   0       16.10       14.94      6.33 o 
   3  13   0       43.29       33.74     20.27 o 
   4  13   0      219.04      221.92     17.50 o 
   5  13   0       13.60        8.04      6.63 o 
   0  14   0      333.93      364.03     18.14 o 
   1  14   0      462.53      457.34     16.91 o 
   2  14   0       11.65       10.03      6.75 o 
   3  14   0       96.84       92.18      8.34 o 
   4  14   0       90.47       81.92     16.40 o 
   1  15   0      118.01      121.09     10.72 o 
   2  15   0       71.50       45.38     27.56 o 
  -3  -9   1      157.91      152.11      9.25 o 
  -2  -9   1      458.34      460.94     20.10 o 
  -4  -8   1     2231.10     1951.01     52.24 o 
  -3  -8   1       34.08       25.72     17.19 o 
  -2  -8   1       51.11       58.24      7.00 o 
  -1  -8   1      451.34      512.52     22.78 o 
   3  -8   1      338.37      337.27     16.93 o 
  -7  -7   1      156.69      151.11      9.37 o 
  -4  -7   1      247.78      236.27      8.89 o 
  -3  -7   1       62.02       65.64      6.41 o 
  -2  -7   1      637.04      694.88     28.02 o 
  -1  -7   1      422.33      406.33     13.37 o 
   1  -7   1     1170.89     1231.14     46.91 o 
   2  -7   1      234.92      242.69     16.78 o 
   3  -7   1       76.84       75.49      7.43 o 
   4  -7   1       43.45       40.57      7.27 o 
   6  -7   1       57.91       56.95      7.75 o 
 -10  -6   1       95.92       79.61     75.98 o 
  -7  -6   1      336.93      315.18     21.78 o 
  -3  -6   1      105.27       94.77      7.03 o 
  -2  -6   1     1648.03     1709.89     47.29 o 
  -1  -6   1      133.76      158.54      8.92 o 
   0  -6   1       72.81       74.73      7.14 o 
   1  -6   1      466.91      519.51     21.33 o 
   2  -6   1      927.78      920.72     29.16 o 
   3  -6   1      231.24      199.31     13.08 o 
   4  -6   1       27.32       19.48     11.64 o 
   6  -6   1     1795.24     1749.43     39.16 o 
   9  -6   1       41.68       11.71     16.07 o 
 -10  -5   1      134.35      156.66     24.39 o 
  -9  -5   1        0.48        6.72      8.11 o 
  -7  -5   1      771.93      832.48     46.98 o 
  -6  -5   1      156.74      158.36      9.20 o 
  -3  -5   1     2142.06     2104.87     53.79 o 
  -2  -5   1      567.82      591.44     15.83 o 
  -1  -5   1     1463.21     1401.09     34.41 o 
   0  -5   1       66.61       59.97      2.54 o 
   1  -5   1      379.16      430.44     10.22 o 
   2  -5   1      651.43      684.86     19.12 o 
   3  -5   1      802.71      876.38     29.10 o 
   5  -5   1      307.46      296.25      8.42 o 
   6  -5   1       67.15       68.23      5.02 o 
   9  -5   1        4.86        7.98      9.64 o 
 -10  -4   1        1.91        5.60      8.42 o 
  -9  -4   1       12.73        8.46      9.47 o 
  -8  -4   1      629.36      607.50     25.08 o 
  -7  -4   1      479.95      478.51     18.91 o 
  -6  -4   1      176.81      180.99      9.27 o 
  -2  -4   1     7608.85     8051.75     97.24 o 
  -1  -4   1      604.83      605.91      6.22 o 
   0  -4   1     2122.68     1955.22     20.01 o 
   1  -4   1      500.06      532.64     10.43 o 
   2  -4   1      599.34      600.57     15.25 o 
   3  -4   1     1429.28     1515.51     44.77 o 
   5  -4   1      867.94      821.23     28.85 o 
   6  -4   1      225.70      224.93      8.99 o 
   8  -4   1        4.02       -2.17     14.05 o 
   9  -4   1      472.77      407.38     36.53 o 
  10  -4   1      225.09      237.51     29.64 o 
 -10  -3   1       28.59       22.12     21.27 o 
  -9  -3   1      287.20      290.17     28.31 o 
  -8  -3   1      524.76      528.80     21.44 o 
  -7  -3   1      540.93      556.13     26.10 o 
  -6  -3   1     1154.88     1183.62     39.75 o 
  -5  -3   1     1428.75     1414.05     50.03 o 
  -3  -3   1      232.12      262.97      6.70 o 
  -2  -3   1     6321.04     6251.53    134.76 o 
   0  -3   1      238.60      225.92      3.84 o 
   1  -3   1     1463.74     1520.70     32.81 o 
   2  -3   1       88.06       94.22      4.05 o 
   3  -3   1     2352.67     2478.40     47.00 o 
   4  -3   1      461.54      515.78     15.13 o 
   5  -3   1       31.38       31.25      3.71 o 
   6  -3   1       27.93       22.12      5.86 o 
   7  -3   1       74.91       74.90      5.07 o 
   8  -3   1      125.37      108.94     54.60 o 
   9  -3   1      140.83      109.42     19.24 o 
  10  -3   1      121.31      123.28     21.63 o 
 -10  -2   1       32.64       33.16     34.30 o 
  -9  -2   1       32.80       32.30     15.47 o 
  -8  -2   1      215.81      202.91     10.34 o 
  -7  -2   1      980.70     1027.39     26.97 o 
  -6  -2   1     1155.66     1116.23     23.38 o 
  -5  -2   1       51.17       60.31      5.91 o 
  -4  -2   1      604.07      616.66     14.26 o 
  -3  -2   1     4565.20     4316.48     31.62 o 
  -2  -2   1     3227.38     3121.99     55.78 o 
  -1  -2   1      464.76      428.76      7.95 o 
   0  -2   1      720.95      680.50      6.56 o 
   1  -2   1      982.72      959.07     32.54 o 
   2  -2   1      405.30      382.41      7.55 o 
   3  -2   1     2663.19     2667.99     25.13 o 
   4  -2   1      546.40      494.98     11.18 o 
   5  -2   1      184.48      205.72     10.95 o 
   6  -2   1     1560.65     1635.05     41.09 o 
   7  -2   1      391.61      358.97     15.38 o 
   8  -2   1       44.12       54.41     43.36 o 
   9  -2   1       38.27       25.70     28.19 o 
  10  -2   1      105.07      101.98     91.90 o 
 -10  -1   1      108.44       68.21     50.39 o 
  -9  -1   1        8.93       11.99      5.51 o 
  -8  -1   1       39.76       32.47      5.46 o 
  -7  -1   1      177.41      163.15      7.51 o 
  -6  -1   1     1842.17     1850.14     35.39 o 
  -5  -1   1       37.97       41.73      3.50 o 
  -4  -1   1      252.15      271.35      8.80 o 
  -3  -1   1      349.95      328.48      4.29 o 
  -2  -1   1     3317.76     3076.56     57.09 o 
  -1  -1   1     3093.86     2880.82     40.44 o 
   0  -1   1     3530.75     3175.89     44.89 o 
   1  -1   1     5522.59     5247.93    139.71 o 
   2  -1   1     1996.11     1752.79     23.39 o 
   3  -1   1      414.40      437.77      9.92 o 
   4  -1   1      549.09      558.12     11.52 o 
   5  -1   1     1409.02     1528.08     40.92 o 
   6  -1   1      367.13      388.54     19.20 o 
   7  -1   1      168.61      157.14      6.83 o 
   8  -1   1       43.51       38.01     17.19 o 
   9  -1   1      131.14      114.51     21.42 o 
  10  -1   1       47.43       41.09     22.47 o 
 -10   0   1       17.12       15.52     11.12 o 
  -9   0   1        6.14        7.37      2.93 o 
  -8   0   1       27.10       27.89     10.23 o 
  -7   0   1      179.71      161.32      7.07 o 
  -6   0   1     2598.98     2850.58    135.13 o 
  -5   0   1        7.91        6.66      1.82 o 
  -4   0   1     3728.91     3704.75     44.01 o 
  -3   0   1       22.52       22.81      1.47 o 
  -2   0   1       22.81       23.14      2.48 o 
  -1   0   1      284.77      288.37      3.81 o 
   0   0   1      338.54      329.62      5.31 o 
   1   0   1     2548.84     2485.23     55.09 o 
   2   0   1     2183.06     2035.73     34.92 o 
   3   0   1      577.78      571.13     12.62 o 
   4   0   1      424.45      456.15      7.16 o 
   5   0   1        0.23        1.24      1.29 o 
   6   0   1       50.96       46.32      9.67 o 
   7   0   1      768.20      863.99     30.99 o 
   8   0   1        6.67       10.91     10.09 o 
   9   0   1      601.85      616.01     44.04 o 
  10   0   1       26.07       11.93      9.83 o 
 -10   1   1      110.04      109.14     10.12 o 
  -9   1   1        7.18       13.11      5.08 o 
  -8   1   1       34.77       37.21      5.21 o 
  -7   1   1      176.52      171.13      8.40 o 
  -6   1   1     1852.24     1835.98     35.38 o 
  -5   1   1       33.59       41.53      2.80 o 
  -4   1   1      264.72      261.70      6.92 o 
  -3   1   1      336.98      351.70      9.35 o 
  -2   1   1     3318.89     3022.11     38.14 o 
  -1   1   1     3104.27     3028.51    136.54 o 
   0   1   1     3531.48     3172.72     45.07 o 
   1   1   1     5512.16     4891.60     83.18 o 
   2   1   1     1972.68     1748.21     19.18 o 
   3   1   1      399.15      441.86      8.16 o 
   4   1   1      560.83      570.67     12.74 o 
   5   1   1     1395.96     1521.58     40.93 o 
   6   1   1      368.60      366.05     16.30 o 
   7   1   1      165.80      155.56     10.28 o 
   8   1   1       46.52       47.01     13.44 o 
   9   1   1      127.53      132.71     11.50 o 
  10   1   1       48.84       33.63     26.62 o 
 -10   2   1       31.69       26.86     10.38 o 
  -9   2   1       33.91       25.08      7.83 o 
  -8   2   1      219.17      192.67      7.88 o 
  -7   2   1      973.23      988.12     28.61 o 
  -6   2   1     1138.48     1113.49     19.71 o 
  -5   2   1       58.46       62.64      3.71 o 
  -4   2   1      591.79      643.90      8.94 o 
  -3   2   1     4557.68     4384.83     32.08 o 
  -2   2   1     3229.29     3203.51     91.87 o 
  -1   2   1      450.63      441.58      9.15 o 
   0   2   1      729.00      670.26      9.06 o 
   1   2   1      994.91      932.81     30.49 o 
   2   2   1      410.80      366.66     11.41 o 
   3   2   1     2660.43     2696.30     48.09 o 
   4   2   1      561.90      492.12     15.62 o 
   5   2   1      185.31      228.48     13.63 o 
   6   2   1     1557.16     1594.34     45.28 o 
   7   2   1      390.43      368.23     13.25 o 
   8   2   1       52.33       46.59     13.73 o 
   9   2   1       39.59       26.25     10.10 o 
  10   2   1      104.13       95.61      9.98 o 
 -10   3   1       28.90       22.08     10.22 o 
  -9   3   1      288.58      316.19     16.67 o 
  -8   3   1      523.91      513.60     19.24 o 
  -7   3   1      536.95      565.62     15.28 o 
  -6   3   1     1172.74     1168.36     18.89 o 
  -5   3   1     1410.76     1466.23     24.32 o 
  -4   3   1     1302.35     1242.62     27.68 o 
  -3   3   1      233.71      265.47      6.64 o 
  -2   3   1     6319.45     6095.18     64.28 o 
   0   3   1      249.55      223.74      7.85 o 
   1   3   1     1454.24     1522.51     43.15 o 
   2   3   1       88.83       95.82      4.37 o 
   3   3   1     2369.44     2437.56     32.41 o 
   4   3   1      449.11      505.93     12.35 o 
   5   3   1       31.25       31.62      9.13 o 
   6   3   1       29.36       22.49      9.05 o 
   7   3   1       74.75       75.96      7.24 o 
   8   3   1      120.96      117.93     14.23 o 
   9   3   1      138.48      144.65     10.21 o 
  10   3   1      125.06      133.04     10.69 o 
 -10   4   1        2.02        3.69      3.76 o 
  -9   4   1       10.63       10.73      5.31 o 
  -8   4   1      625.43      632.12     24.74 o 
  -7   4   1      475.46      480.16     19.92 o 
  -6   4   1      166.02      170.32      7.73 o 
  -5   4   1      463.33      453.63      9.90 o 
  -4   4   1     1659.62     1543.34     27.52 o 
  -3   4   1      131.23      140.49      3.34 o 
  -2   4   1     7610.65     7765.44     96.92 o 
  -1   4   1      599.30      615.83     23.25 o 
   0   4   1     2118.88     1954.44     16.83 o 
   1   4   1      483.18      533.98      8.10 o 
   2   4   1      594.75      611.98     10.37 o 
   3   4   1     1397.49     1552.31     26.09 o 
   4   4   1       44.07       83.23      4.37 o 
   5   4   1      874.43      840.86     21.94 o 
   6   4   1      225.57      231.50     10.40 o 
   7   4   1      972.14     1035.70     35.53 o 
   8   4   1        4.19        3.96      4.07 o 
   9   4   1      474.19      500.43     55.27 o 
  10   4   1      220.92      224.86     18.14 o 
 -10   5   1      136.36      145.90     16.58 o 
  -9   5   1        1.15        5.29      5.34 o 
  -8   5   1     1138.59     1270.53     47.97 o 
  -7   5   1      777.02      778.75     27.97 o 
  -6   5   1      153.29      143.19      8.26 o 
  -5   5   1      810.82      842.03     28.90 o 
  -4   5   1       51.59       43.06      3.87 o 
  -3   5   1     2142.91     2238.72     37.55 o 
  -2   5   1      573.82      619.06     13.33 o 
  -1   5   1     1466.66     1433.67     18.49 o 
   0   5   1       58.26       62.02      2.63 o 
   1   5   1      399.96      405.53      7.29 o 
   2   5   1      659.05      671.57     14.80 o 
   3   5   1      824.96      849.75     16.99 o 
   4   5   1      224.73      239.52      5.73 o 
   5   5   1      302.07      282.90      6.45 o 
   6   5   1       65.56       59.83      9.02 o 
   7   5   1      295.22      259.62     13.36 o 
   8   5   1       30.94       27.10      9.59 o 
   9   5   1        4.50        3.12      3.33 o 
 -10   6   1       95.78       95.67      9.93 o 
  -9   6   1       52.67       48.49     18.72 o 
  -8   6   1       70.91       92.73      8.76 o 
  -7   6   1      334.91      345.13     17.62 o 
  -6   6   1      214.65      231.61     15.07 o 
  -5   6   1      409.33      390.87     10.03 o 
  -4   6   1      129.85      126.78      4.16 o 
  -3   6   1      109.62       92.46      5.71 o 
  -2   6   1     1648.63     1828.43     64.05 o 
  -1   6   1      136.58      172.56      4.97 o 
   0   6   1       77.37       69.58      3.87 o 
   1   6   1      463.23      527.92     11.55 o 
   2   6   1      917.47     1011.52     22.80 o 
   3   6   1      229.23      215.42      9.61 o 
   4   6   1       27.17       23.05      7.82 o 
   5   6   1      192.83      198.30      5.58 o 
   6   6   1     1798.93     1880.07     65.77 o 
   7   6   1       28.70       14.75      5.12 o 
   8   6   1      178.93      179.35     15.41 o 
   9   6   1       41.02       37.98     16.54 o 
  -9   7   1       20.92       11.35     10.23 o 
  -8   7   1       31.76       26.85     15.50 o 
  -7   7   1      151.71      171.40     13.84 o 
  -6   7   1      141.02      128.39     19.67 o 
  -5   7   1       36.70       37.91      2.45 o 
  -4   7   1      239.63      244.97      7.33 o 
  -3   7   1       64.69       62.36      3.70 o 
  -2   7   1      641.66      657.90     15.41 o 
  -1   7   1      417.12      419.99      9.93 o 
   0   7   1      347.54      326.97      8.19 o 
   1   7   1     1166.98     1250.35     23.65 o 
   2   7   1      231.61      221.48      8.89 o 
   3   7   1       76.91       72.25      5.57 o 
   4   7   1       47.21       39.60     15.05 o 
   5   7   1      148.92      123.16      7.61 o 
   6   7   1       56.84       52.09     24.55 o 
   7   7   1      187.07      165.00     10.80 o 
   8   7   1       40.97       39.25     20.04 o 
   9   7   1       79.33       59.68     25.91 o 
  -9   8   1        7.44        8.50      8.16 o 
  -8   8   1       29.96       21.72     13.66 o 
  -7   8   1      201.33      197.15     11.76 o 
  -6   8   1       52.38       55.42     24.07 o 
  -5   8   1      163.94      158.75      6.07 o 
  -4   8   1     2240.56     2250.66     37.82 o 
  -3   8   1       32.76       39.00      5.04 o 
  -2   8   1       55.82       67.80      6.70 o 
  -1   8   1      455.30      487.05     11.05 o 
   0   8   1     1311.21     1331.74     30.45 o 
   1   8   1     1239.24     1345.37     23.51 o 
   2   8   1      186.37      179.50      6.25 o 
   3   8   1      327.50      347.12     10.54 o 
   4   8   1       50.10       61.41     10.78 o 
   5   8   1     1498.98     1486.26     36.32 o 
   6   8   1      214.18      203.70     17.45 o 
   7   8   1      126.06      131.68     12.12 o 
   8   8   1       61.93       54.52     18.19 o 
   9   8   1      225.61      258.27     15.34 o 
  -8   9   1       71.70       64.38      9.40 o 
  -7   9   1      233.38      252.28     16.00 o 
  -6   9   1       43.75       34.33     15.36 o 
  -5   9   1       61.80       44.72     18.27 o 
  -4   9   1        8.71        7.80      3.13 o 
  -3   9   1      147.34      165.29      7.50 o 
  -2   9   1      458.94      463.33     14.49 o 
  -1   9   1     2227.87     2359.58     40.10 o 
   0   9   1      459.16      500.84     20.06 o 
   1   9   1     2576.81     2720.83     45.31 o 
   2   9   1     1519.78     1578.16     30.08 o 
   3   9   1       73.72       75.94      6.00 o 
   4   9   1       57.53       65.12      5.65 o 
   5   9   1      457.81      426.20     16.31 o 
   6   9   1      259.49      233.15     14.34 o 
   7   9   1       18.46       14.12     11.46 o 
   8   9   1       13.96       13.84      8.17 o 
  -8  10   1      106.14       97.51     12.86 o 
  -7  10   1       72.68       94.93     12.94 o 
  -6  10   1      186.36      165.87     11.48 o 
  -5  10   1      202.98      211.25     11.05 o 
  -4  10   1        9.36        7.72      4.04 o 
  -3  10   1      865.14      819.70     17.30 o 
  -2  10   1       41.74       41.73      4.85 o 
  -1  10   1      240.92      254.54     10.56 o 
   0  10   1      147.03      144.51      8.29 o 
   1  10   1      846.49      841.21     19.96 o 
   2  10   1      393.97      400.66     10.70 o 
   3  10   1       56.06       44.96     16.79 o 
   4  10   1      377.26      389.41     13.57 o 
   5  10   1      116.24      113.54      8.90 o 
   6  10   1      296.43      324.82     21.86 o 
   7  10   1        6.34        8.10      5.30 o 
   8  10   1       34.18       34.29     16.54 o 
  -7  11   1       60.39       47.55     25.51 o 
  -6  11   1        5.12        4.36      4.77 o 
  -5  11   1       89.98       86.33      8.08 o 
  -4  11   1      132.20      132.90     10.07 o 
  -3  11   1      210.37      197.50      9.57 o 
  -2  11   1      421.18      430.03     16.96 o 
  -1  11   1      389.71      400.59     14.57 o 
   0  11   1      765.48      785.78     24.04 o 
   1  11   1       74.17       75.93      5.50 o 
   2  11   1      836.09      877.29     24.90 o 
   3  11   1      298.51      303.28     11.98 o 
   4  11   1      360.35      341.91     17.33 o 
   5  11   1      227.22      190.14     12.70 o 
   6  11   1       37.43       31.76     16.65 o 
   7  11   1        2.56        3.70      5.63 o 
  -7  12   1       25.98       13.28      9.93 o 
  -6  12   1        5.14        5.05      4.34 o 
  -5  12   1       83.70      103.26     10.13 o 
  -4  12   1      229.71      213.98     15.79 o 
  -3  12   1       13.36       16.23      9.33 o 
  -2  12   1      361.08      358.96     14.05 o 
  -1  12   1       83.17       85.70      4.91 o 
   0  12   1      203.53      177.79      6.42 o 
   1  12   1      112.28      104.44      5.13 o 
   2  12   1       50.19       48.69      5.56 o 
   3  12   1      204.98      205.15      9.19 o 
   4  12   1       58.17       41.47     21.68 o 
   5  12   1      269.08      258.99     17.06 o 
   6  12   1       70.32       74.77     11.56 o 
  -6  13   1       53.47       36.43     30.70 o 
  -5  13   1      113.85      111.24      9.68 o 
  -4  13   1        9.13       12.08      8.02 o 
  -3  13   1       27.15       25.23     12.14 o 
  -2  13   1      241.06      240.40     15.06 o 
  -1  13   1      513.28      521.09     16.76 o 
   0  13   1      407.61      415.92     13.49 o 
   1  13   1        7.71        6.63      2.87 o 
   2  13   1      143.11      145.34      8.95 o 
   3  13   1       95.41       89.44     11.39 o 
   4  13   1       45.95       32.85     22.62 o 
   5  13   1      101.32      106.57     13.69 o 
  -4  14   1        6.96        7.07      6.96 o 
  -3  14   1        0.73        5.17      4.70 o 
  -2  14   1        0.94        0.96      4.70 o 
  -1  14   1       18.46       16.22     10.26 o 
   0  14   1       67.07       60.55      6.25 o 
   1  14   1       30.00       25.54     14.63 o 
   2  14   1       47.03       44.89     19.99 o 
   3  14   1       55.31       46.55     23.34 o 
   4  14   1       94.03       88.41     11.48 o 
  -2  15   1       83.13      101.01      9.01 o 
  -1  15   1      475.12      501.36     20.92 o 
   0  15   1      343.38      341.69     12.95 o 
   1  15   1       24.27       18.26     15.36 o 
   2  15   1       64.00       59.62      6.71 o 
  -2  -9   2      236.11      183.82     24.12 o 
  -4  -8   2      475.62      460.26     14.11 o 
  -3  -8   2      221.21      187.59     13.44 o 
  -2  -8   2      745.38      806.40     29.86 o 
  -1  -8   2      999.60     1037.55     38.03 o 
  -3  -7   2       26.82       34.14     10.28 o 
  -2  -7   2      222.98      255.18     15.01 o 
  -1  -7   2     1640.83     1705.52     59.95 o 
 -10  -6   2      127.89       58.71     73.18 o 
  -8  -6   2      411.90      422.13     24.33 o 
  -7  -6   2       19.13       23.41     14.01 o 
  -3  -6   2     2802.41     2708.60     89.46 o 
  -2  -6   2        1.61        1.20      3.32 o 
  -1  -6   2     2511.51     2810.25     72.61 o 
   0  -6   2        7.12        7.75      3.11 o 
   1  -6   2      411.69      509.78     21.49 o 
   2  -6   2       64.94       69.43     22.62 o 
   3  -6   2       14.33        9.58     10.07 o 
   5  -6   2        8.15        5.55      5.26 o 
   9  -6   2      100.16       82.59     75.64 o 
 -10  -5   2       56.26       42.22     52.38 o 
  -9  -5   2      171.02      193.69     22.98 o 
  -8  -5   2      519.59      524.60     28.49 o 
  -7  -5   2      560.76      603.61     21.13 o 
  -2  -5   2      143.02      166.07      6.93 o 
  -1  -5   2      832.23      957.76     27.65 o 
   0  -5   2      635.68      701.72     15.60 o 
   1  -5   2      237.13      239.17     11.90 o 
   2  -5   2     1085.88     1225.58     37.46 o 
   3  -5   2      140.10      195.48     14.77 o 
   5  -5   2      429.62      451.87     13.75 o 
   8  -5   2      296.37      330.34     36.05 o 
   9  -5   2       39.71       15.94     18.98 o 
 -10  -4   2        3.58        4.06     10.31 o 
  -9  -4   2      368.93      382.50     32.10 o 
  -8  -4   2        2.19        2.08      5.31 o 
  -7  -4   2      431.07      435.17     16.64 o 
  -6  -4   2      523.75      505.35     21.42 o 
  -2  -4   2     8492.33     7826.17    184.18 o 
  -1  -4   2     1916.77     1926.40     31.93 o 
   0  -4   2      179.43      170.45      5.78 o 
   1  -4   2      586.91      635.34     12.63 o 
   2  -4   2      112.72      144.16      9.20 o 
   3  -4   2       75.74       80.49      9.08 o 
   4  -4   2      545.56      614.97     21.35 o 
   5  -4   2     1356.48     1343.46     40.66 o 
   6  -4   2      144.55      142.27      4.45 o 
   8  -4   2      297.04      274.88     27.90 o 
   9  -4   2        1.62        3.23     11.14 o 
 -10  -3   2       14.56       13.25     16.57 o 
  -9  -3   2       89.59      105.23      7.98 o 
  -8  -3   2        9.89        6.43      4.32 o 
  -7  -3   2     1589.83     1548.77     65.26 o 
  -6  -3   2      671.27      643.77     24.98 o 
  -5  -3   2     1521.93     1542.21     54.79 o 
  -3  -3   2      431.99      424.63      8.62 o 
  -2  -3   2     1969.43     1907.30     35.19 o 
  -1  -3   2      102.46       71.23      2.23 o 
   0  -3   2      221.27      241.90      6.51 o 
   1  -3   2     1864.06     1813.42     22.07 o 
   2  -3   2      302.46      311.15      7.83 o 
   3  -3   2      495.23      584.33     16.00 o 
   4  -3   2      159.77      154.46      7.50 o 
   5  -3   2     1172.46     1163.40     34.85 o 
   6  -3   2      359.26      370.66     15.90 o 
   7  -3   2      742.74      764.24     54.01 o 
   8  -3   2      473.09      441.41     36.50 o 
   9  -3   2      125.37      101.43     76.93 o 
  10  -3   2       73.52       60.51     45.40 o 
 -11  -2   2       80.76       61.90     76.26 o 
 -10  -2   2       99.17       70.64     70.91 o 
  -9  -2   2        8.52        8.19      6.64 o 
  -8  -2   2      194.70      211.10      8.02 o 
  -7  -2   2      246.46      248.76      7.80 o 
  -6  -2   2      100.56       99.02      5.79 o 
  -5  -2   2      321.14      317.16     11.51 o 
  -4  -2   2       13.42       11.78      1.78 o 
  -3  -2   2     2117.49     1929.53     35.06 o 
  -2  -2   2     3048.64     2662.58     65.55 o 
  -1  -2   2      785.76      759.53     11.78 o 
   0  -2   2      480.43      476.99      7.38 o 
   1  -2   2     3225.52     3038.24     50.90 o 
   2  -2   2     1754.37     1649.35     27.90 o 
   3  -2   2      214.58      211.68      6.03 o 
   4  -2   2     2548.61     2731.33     54.95 o 
   5  -2   2       11.75       12.18      2.29 o 
   6  -2   2      964.66      889.81     42.12 o 
   7  -2   2      729.05      713.05     50.32 o 
   8  -2   2       67.82       71.07     44.52 o 
   9  -2   2      171.53      164.16     37.24 o 
  10  -2   2       66.09       55.85     30.04 o 
 -11  -1   2       27.40       17.45     30.81 o 
 -10  -1   2        6.18        4.73      9.13 o 
  -9  -1   2       39.99       38.94      9.05 o 
  -8  -1   2      159.67      155.72     10.42 o 
  -7  -1   2      442.31      411.97     11.23 o 
  -6  -1   2      580.68      583.69     18.92 o 
  -5  -1   2     1745.34     1727.25     28.55 o 
  -4  -1   2       60.65       51.98      2.30 o 
  -3  -1   2      885.92      888.85     10.64 o 
  -2  -1   2     1553.94     1520.78     17.74 o 
  -1  -1   2     1978.29     1800.51     23.14 o 
   0  -1   2      828.17      820.21     24.94 o 
   1  -1   2      714.90      649.15     23.85 o 
   2  -1   2     3207.93     3024.91     46.59 o 
   3  -1   2      185.51      163.19      4.64 o 
   4  -1   2      353.86      331.78     11.93 o 
   5  -1   2     1218.71     1254.37     55.31 o 
   6  -1   2      892.11      838.44     38.85 o 
   7  -1   2      312.32      298.01     23.17 o 
   8  -1   2       31.25       33.04     17.83 o 
   9  -1   2      182.81      186.99     17.81 o 
  10  -1   2       89.23       61.19     40.08 o 
 -11   0   2       71.56       39.73     47.07 o 
 -10   0   2        0.64        1.76      1.94 o 
  -9   0   2        5.60        2.97      3.28 o 
  -8   0   2       94.50       95.88      6.37 o 
  -7   0   2       18.81       14.12      3.70 o 
  -6   0   2      387.06      362.24     10.54 o 
  -5   0   2       43.36       42.88      3.06 o 
  -4   0   2     5478.50     5912.04     96.71 o 
  -3   0   2       94.98      106.35      3.00 o 
  -2   0   2     3633.98     3573.17     72.38 o 
  -1   0   2      870.05      728.65      8.08 o 
   0   0   2      805.95      781.12     23.90 o 
   1   0   2       20.76       19.47      2.37 o 
   2   0   2     2148.67     1893.71     35.66 o 
   3   0   2       68.44       82.64      3.40 o 
   4   0   2       35.60       36.60      5.22 o 
   5   0   2      144.23      139.03      7.33 o 
   6   0   2        2.20        4.04      2.94 o 
   7   0   2     1423.48     1392.11     95.33 o 
   8   0   2       33.09       34.73     15.94 o 
   9   0   2      226.13      238.04     26.66 o 
  10   0   2       72.94       89.67     45.84 o 
 -11   1   2       27.22       16.37     26.82 o 
 -10   1   2        7.14        7.36      4.43 o 
  -9   1   2       43.54       37.37      7.60 o 
  -8   1   2      150.52      158.48      8.60 o 
  -7   1   2      446.97      412.51     19.46 o 
  -6   1   2      575.79      575.52     14.47 o 
  -5   1   2     1739.68     1683.85     58.89 o 
  -4   1   2       61.02       50.73      2.88 o 
  -3   1   2      879.57      851.81      8.70 o 
  -2   1   2     1549.57     1463.80     21.83 o 
  -1   1   2     1944.30     1804.85     29.93 o 
   0   1   2      839.25      812.02     13.29 o 
   1   1   2      689.60      709.92      9.77 o 
   2   1   2     3199.84     2948.22     26.75 o 
   3   1   2      179.23      163.13      3.48 o 
   4   1   2      360.69      323.27      7.93 o 
   5   1   2     1216.49     1265.50     36.22 o 
   6   1   2      891.34      902.00     20.93 o 
   7   1   2      317.12      311.33     19.73 o 
   8   1   2       31.85       24.86      9.78 o 
   9   1   2      189.12      184.94     20.09 o 
  10   1   2       87.09       52.92     32.63 o 
 -11   2   2       80.60      108.98     25.60 o 
 -10   2   2       95.80      125.45     13.84 o 
  -9   2   2        8.43        8.04      3.90 o 
  -8   2   2      208.29      204.32      8.37 o 
  -7   2   2      242.98      257.13      9.81 o 
  -6   2   2       98.78       96.02      4.48 o 
  -5   2   2      324.05      331.02      9.32 o 
  -4   2   2       13.45       10.28      3.05 o 
  -3   2   2     2127.73     1951.26     39.13 o 
  -2   2   2     3072.96     2609.30     44.61 o 
  -1   2   2      799.64      733.35     10.08 o 
   0   2   2      464.50      437.06      5.39 o 
   1   2   2     3283.54     2861.43     26.12 o 
   2   2   2     1751.01     1654.44     29.83 o 
   3   2   2      208.22      205.82      5.31 o 
   4   2   2     2547.74     2846.46     73.57 o 
   5   2   2       12.05       13.93      4.97 o 
   6   2   2      964.13      973.30     32.44 o 
   7   2   2      713.23      720.41     28.49 o 
   8   2   2       68.16       55.22      7.67 o 
   9   2   2      165.53      173.14      9.68 o 
  10   2   2       65.73       75.88     56.40 o 
 -10   3   2       15.79       12.22      8.77 o 
  -9   3   2       93.03      110.05      8.15 o 
  -8   3   2        8.23       11.17      3.32 o 
  -7   3   2     1595.47     1560.34     34.55 o 
  -6   3   2      667.04      632.53     12.55 o 
  -5   3   2     1519.48     1504.18     24.34 o 
  -4   3   2       61.79       88.19      2.69 o 
  -3   3   2      430.29      423.54      8.14 o 
  -2   3   2     1928.23     2058.49     58.91 o 
  -1   3   2       94.15       75.81      2.96 o 
   0   3   2      230.53      236.55      4.77 o 
   1   3   2     1823.54     1719.22     24.04 o 
   2   3   2      318.39      309.99      8.63 o 
   3   3   2      486.68      570.57     13.86 o 
   4   3   2      149.52      158.33      7.82 o 
   5   3   2     1169.54     1107.82     28.55 o 
   6   3   2      355.81      410.22     15.95 o 
   7   3   2      749.62      769.18     29.95 o 
   8   3   2      472.26      478.08     24.23 o 
   9   3   2      125.56      132.70      8.52 o 
  10   3   2       77.50       53.05     20.35 o 
 -10   4   2        3.75        4.49      4.99 o 
  -9   4   2      363.11      402.39     19.54 o 
  -8   4   2        2.42        3.58      4.55 o 
  -7   4   2      424.88      445.43     13.68 o 
  -6   4   2      521.00      467.33      9.41 o 
  -5   4   2      147.02      148.82      3.07 o 
  -3   4   2      109.06       97.44      4.78 o 
  -2   4   2     8494.90     8052.16     91.17 o 
  -1   4   2     1940.93     1945.95     72.17 o 
   0   4   2      182.61      162.11      4.46 o 
   1   4   2      603.25      627.53     21.03 o 
   2   4   2      113.66      138.72     10.22 o 
   3   4   2       72.88       76.66      4.96 o 
   4   4   2      550.33      619.40     25.35 o 
   5   4   2     1356.10     1326.71     29.07 o 
   6   4   2      147.36      136.54      9.84 o 
   7   4   2      375.17      395.47     14.95 o 
   8   4   2      296.77      287.01     13.67 o 
   9   4   2        1.57        2.33      5.69 o 
 -10   5   2       58.54       42.84     26.81 o 
  -9   5   2      172.09      188.68     12.11 o 
  -8   5   2      516.37      492.16     23.05 o 
  -7   5   2      557.64      610.58     14.65 o 
  -6   5   2     1105.36      986.71     53.59 o 
  -5   5   2     1714.15     1637.20     39.93 o 
  -4   5   2     3278.27     3357.67     54.63 o 
  -3   5   2     2038.05     2082.98     40.95 o 
  -2   5   2      152.74      160.93      4.19 o 
  -1   5   2      808.48      960.59     16.80 o 
   0   5   2      654.73      680.74     12.83 o 
   1   5   2      228.36      269.41     10.52 o 
   2   5   2     1070.55     1175.47     22.35 o 
   3   5   2      151.03      168.52      8.01 o 
   4   5   2       42.52       37.63     12.82 o 
   5   5   2      426.25      447.10     19.89 o 
   6   5   2      584.29      566.52     27.10 o 
   7   5   2      573.76      527.75     18.68 o 
   8   5   2      295.84      299.43     14.64 o 
   9   5   2       42.22       27.92     14.88 o 
 -10   6   2      126.22      107.16     11.48 o 
  -9   6   2      101.14       99.66     13.41 o 
  -8   6   2      419.32      442.12     23.37 o 
  -7   6   2       19.41       19.51     10.65 o 
  -6   6   2      305.55      295.53     14.62 o 
  -5   6   2     1227.17     1262.67     34.08 o 
  -4   6   2      518.36      511.99     18.08 o 
  -3   6   2     2803.65     2998.69     58.66 o 
  -2   6   2        1.62        2.77      2.13 o 
  -1   6   2     2522.33     2718.29     61.08 o 
   0   6   2        8.53       10.50      3.39 o 
   1   6   2      421.68      483.58     14.41 o 
   2   6   2       68.59       61.66      4.87 o 
   3   6   2       12.75       13.03      6.73 o 
   4   6   2       59.88       66.56      7.57 o 
   5   6   2        8.03        9.78      5.42 o 
   6   6   2      833.13      868.06     31.37 o 
   7   6   2      185.17      174.39      8.36 o 
   8   6   2       54.84       57.02     25.07 o 
   9   6   2       98.16      114.81     24.56 o 
  -9   7   2       54.40       34.24     21.05 o 
  -8   7   2       27.10       32.71     18.99 o 
  -7   7   2       99.65       86.14     10.16 o 
  -6   7   2      388.83      401.59     15.54 o 
  -5   7   2     5544.55     5501.83    190.00 o 
  -4   7   2      519.26      493.94     26.63 o 
  -3   7   2       27.36       35.87      4.56 o 
  -2   7   2      213.45      230.74      8.10 o 
  -1   7   2     1635.32     1725.54     30.96 o 
   0   7   2      421.60      372.78     10.49 o 
   1   7   2       66.12       62.08      4.93 o 
   2   7   2      348.57      369.42     11.54 o 
   3   7   2       46.22       40.01      6.50 o 
   4   7   2       75.47       85.58      7.15 o 
   5   7   2      463.68      457.37     18.91 o 
   6   7   2      346.13      384.81     21.04 o 
   7   7   2      417.89      399.53     20.44 o 
   8   7   2      152.97      144.56     11.50 o 
   9   7   2       24.69       19.64     12.40 o 
  -9   8   2      285.73      288.25     20.85 o 
  -8   8   2        8.37       16.61      8.57 o 
  -7   8   2      115.72       98.92     20.13 o 
  -6   8   2       37.23       25.03     19.32 o 
  -5   8   2      557.13      562.57     19.32 o 
  -4   8   2      475.10      486.66     10.17 o 
  -3   8   2      223.76      203.60      6.74 o 
  -2   8   2      743.08      773.25     16.56 o 
  -1   8   2      995.00     1021.54     19.28 o 
   0   8   2      813.43      851.96     27.63 o 
   1   8   2      150.29      144.01      5.76 o 
   2   8   2      472.65      468.27     14.06 o 
   3   8   2      158.55      146.94      6.61 o 
   4   8   2      221.26      244.58     11.83 o 
   5   8   2      329.45      313.94     13.79 o 
   6   8   2      114.61      116.05     22.07 o 
   7   8   2        3.12        2.63      5.61 o 
   8   8   2       37.60       26.13     16.47 o 
  -9   9   2       30.67       22.97     18.67 o 
  -8   9   2      109.20      116.72      9.48 o 
  -7   9   2      105.15      110.05     10.35 o 
  -6   9   2      826.99      767.79     30.61 o 
  -5   9   2     1971.36     1969.31     91.10 o 
  -4   9   2     1077.86     1092.08     17.06 o 
  -3   9   2      592.77      615.15     18.90 o 
  -2   9   2      231.00      208.27      8.64 o 
  -1   9   2     1133.58     1153.14     28.78 o 
   0   9   2      440.31      451.43     10.89 o 
   1   9   2     2052.17     2128.05     35.91 o 
   2   9   2     1145.97     1143.47     24.75 o 
   3   9   2       13.29       14.50      5.78 o 
   4   9   2      353.80      325.28     14.89 o 
   5   9   2      371.88      408.47     17.93 o 
   6   9   2      138.97      110.12     11.98 o 
   7   9   2      139.86      145.15     16.67 o 
   8   9   2        2.87        4.03      3.81 o 
  -8  10   2      157.53      150.84     10.68 o 
  -7  10   2       83.37       58.77      9.86 o 
  -6  10   2      118.95      132.43     13.07 o 
  -5  10   2       29.25       15.55      8.66 o 
  -4  10   2      319.49      296.93     15.87 o 
  -3  10   2      201.66      214.16      7.26 o 
  -2  10   2      437.31      436.19     14.58 o 
  -1  10   2      612.15      608.63     15.29 o 
   0  10   2      108.65      106.34      5.16 o 
   1  10   2      367.14      346.91     13.85 o 
   2  10   2      935.56      981.24     20.09 o 
   3  10   2       96.89       90.16      8.32 o 
   4  10   2      125.04      126.98      9.12 o 
   5  10   2       18.12       12.78      8.15 o 
   6  10   2      284.15      289.12     36.36 o 
   7  10   2       52.83       37.69     21.22 o 
  -7  11   2       23.00       18.64      9.80 o 
  -6  11   2      818.53      844.75     33.33 o 
  -5  11   2      252.70      222.83     16.77 o 
  -4  11   2      261.46      241.15     11.23 o 
  -3  11   2        0.63        0.74      1.58 o 
  -2  11   2     1776.52     1765.23     56.04 o 
  -1  11   2      948.54      964.87     29.45 o 
   0  11   2       61.66       53.53      9.73 o 
   1  11   2      311.40      304.41     12.82 o 
   2  11   2      290.56      286.35     11.21 o 
   3  11   2      119.52      107.25      6.24 o 
   4  11   2      118.42      129.35      7.13 o 
   5  11   2      568.56      587.97     30.16 o 
   6  11   2      221.90      241.28     20.08 o 
   7  11   2       76.08       55.39     31.29 o 
  -7  12   2      264.48      278.98     25.58 o 
  -6  12   2      174.48      198.83     14.55 o 
  -5  12   2       40.86       33.71     17.19 o 
  -4  12   2       19.80       21.05     12.48 o 
  -3  12   2       63.85       42.87     23.27 o 
  -2  12   2     1572.13     1703.25     33.19 o 
  -1  12   2      283.68      255.14      9.17 o 
   0  12   2       47.39       41.96      6.19 o 
   1  12   2      212.74      201.78      8.73 o 
   2  12   2      165.27      160.81      7.98 o 
   3  12   2      134.87      120.91      7.32 o 
   4  12   2       15.40       13.16      7.01 o 
   5  12   2       14.77        8.69      7.52 o 
   6  12   2      132.31      151.98     11.06 o 
  -6  13   2      125.05      121.50     10.22 o 
  -5  13   2      206.12      182.50     15.83 o 
  -4  13   2      151.83      157.33     21.17 o 
  -3  13   2       70.02       61.26      9.32 o 
  -2  13   2      349.31      321.17     20.20 o 
  -1  13   2       16.72        8.38      5.55 o 
   0  13   2       65.99       65.31      8.23 o 
   1  13   2      196.15      185.61      8.22 o 
   2  13   2       23.84       17.09     10.30 o 
   3  13   2        7.98        5.85      9.35 o 
   4  13   2      160.84      196.84     14.21 o 
   5  13   2       52.21       80.26     17.89 o 
  -4  14   2       74.55       73.86      8.73 o 
  -3  14   2      128.59      132.88     13.33 o 
  -2  14   2       72.20       81.30      8.17 o 
  -1  14   2      315.19      305.26     17.62 o 
   0  14   2        6.85        4.73      2.84 o 
   1  14   2       12.54       12.23      6.52 o 
   2  14   2        5.98        3.32      4.48 o 
   3  14   2       29.37       20.45     12.66 o 
   4  14   2       23.23       26.13     21.18 o 
  -2  15   2       13.49       15.07      9.92 o 
  -1  15   2       60.98       36.26     15.67 o 
   0  15   2       40.96       23.78     12.51 o 
   1  15   2       78.60       78.05     12.68 o 
   2  15   2       87.48       82.13      7.92 o 
  -2  -9   3       21.40       16.18     12.14 o 
  -8  -8   3       33.91       30.86     18.43 o 
  -3  -8   3      274.02      310.02     13.39 o 
  -2  -8   3      595.15      598.71     22.52 o 
  -1  -8   3      373.35      433.61     18.12 o 
  -8  -7   3       39.72       39.20      6.15 o 
  -3  -7   3      727.94      821.89     26.54 o 
  -2  -7   3      576.74      672.77     25.22 o 
  -1  -7   3      528.77      558.47     22.42 o 
   2  -7   3      303.30      299.66     13.41 o 
   3  -7   3       53.47       44.90      3.47 o 
 -10  -6   3      277.98      240.06     56.58 o 
  -8  -6   3       22.64       20.84     15.39 o 
  -3  -6   3      532.13      462.49     16.28 o 
  -2  -6   3       17.30       18.91      4.18 o 
  -1  -6   3      349.99      413.39     16.19 o 
   0  -6   3     3077.75     3166.39    121.19 o 
   1  -6   3       58.81       62.92      4.44 o 
   2  -6   3     1015.57     1024.79     36.22 o 
   3  -6   3      147.08      151.20      5.26 o 
   4  -6   3      568.33      523.38     14.27 o 
   9  -6   3       12.21        7.62     13.65 o 
 -10  -5   3       78.59       56.54     56.16 o 
  -9  -5   3       33.15       30.60     28.47 o 
  -8  -5   3       75.88       84.77      8.23 o 
  -7  -5   3      286.87      264.93     14.10 o 
  -2  -5   3       20.51       15.27      3.10 o 
  -1  -5   3     2148.20     2234.52     43.27 o 
   0  -5   3      663.26      733.76     16.57 o 
   1  -5   3       15.61       13.59      2.60 o 
   2  -5   3        7.71        6.38      4.54 o 
   3  -5   3      192.18      207.00      9.78 o 
   8  -5   3      595.61      632.94     43.91 o 
   9  -5   3      230.50      222.61     25.41 o 
 -10  -4   3       32.29       19.55     24.14 o 
  -9  -4   3       10.37        7.15      5.03 o 
  -8  -4   3      406.41      433.88     32.34 o 
  -7  -4   3      294.80      294.86     17.55 o 
  -3  -4   3      421.99      401.91     14.80 o 
  -2  -4   3      519.01      503.22      7.51 o 
  -1  -4   3     4111.45     4182.64     75.89 o 
   0  -4   3       56.65       51.81      2.06 o 
   1  -4   3       57.85       58.88      2.44 o 
   2  -4   3      470.19      502.56     11.29 o 
   7  -4   3      295.35      260.89     26.54 o 
   8  -4   3      337.30      346.04     34.11 o 
   9  -4   3      168.50      166.31     22.93 o 
 -11  -3   3       13.71       12.98     11.60 o 
 -10  -3   3        9.72       13.55     20.77 o 
  -9  -3   3       44.47       47.71     20.44 o 
  -8  -3   3      261.63      268.86     15.87 o 
  -7  -3   3      199.36      184.44     11.36 o 
  -6  -3   3      194.42      202.02      8.14 o 
  -5  -3   3      256.25      250.28     12.39 o 
  -3  -3   3      162.58      189.93      8.82 o 
  -2  -3   3     1832.34     1797.63     24.77 o 
  -1  -3   3     4526.59     4243.30     44.81 o 
   0  -3   3      777.33      719.78     13.29 o 
   1  -3   3      273.00      254.49      4.94 o 
   2  -3   3      378.17      455.63     32.65 o 
   6  -3   3      229.05      226.37     20.25 o 
   7  -3   3      496.47      535.09     39.45 o 
   8  -3   3      190.50      207.17     70.35 o 
   9  -3   3       69.93       48.58     42.94 o 
 -11  -2   3       20.27       17.79     18.07 o 
 -10  -2   3        3.93        5.81      5.34 o 
  -9  -2   3      237.89      256.30     15.38 o 
  -8  -2   3      205.05      202.15      6.92 o 
  -7  -2   3      295.55      306.42      9.08 o 
  -6  -2   3      285.51      304.51      9.43 o 
  -5  -2   3      395.64      393.30     13.94 o 
  -4  -2   3      346.53      334.12      6.45 o 
  -3  -2   3     1160.18     1114.89     17.78 o 
  -2  -2   3     1311.17     1246.89     27.73 o 
  -1  -2   3     4565.49     4206.80     55.82 o 
   0  -2   3     8476.06     7755.40    164.45 o 
   1  -2   3     1774.31     1747.10     23.16 o 
   2  -2   3     2081.82     2387.92     87.86 o 
   4  -2   3     2618.59     2568.54     86.99 o 
   5  -2   3       86.61       94.41     45.02 o 
   6  -2   3      389.01      387.45     29.21 o 
   7  -2   3      117.92      113.08     67.75 o 
   8  -2   3      128.71      149.85     40.54 o 
   9  -2   3        7.29        5.17      9.53 o 
 -11  -1   3      163.64      182.60     22.19 o 
 -10  -1   3       29.03       26.38     17.15 o 
  -9  -1   3      100.23      114.56      8.10 o 
  -8  -1   3       27.42       20.44      6.83 o 
  -7  -1   3      603.79      635.32     15.19 o 
  -6  -1   3       18.79       21.84      3.16 o 
  -5  -1   3      918.73     1032.64     26.83 o 
  -4  -1   3     1036.52      978.84     13.98 o 
  -3  -1   3      464.04      448.87      6.79 o 
  -2  -1   3     2509.02     2288.15     47.92 o 
  -1  -1   3     4786.29     4461.93     80.66 o 
   0  -1   3     8541.98     7479.36     76.85 o 
   1  -1   3     3096.75     2923.42     56.45 o 
   2  -1   3     1042.86     1002.49     46.79 o 
   3  -1   3        6.91        4.55      2.63 o 
   4  -1   3     1492.06     1575.28     40.83 o 
   5  -1   3      121.99      128.87      9.69 o 
   6  -1   3      777.99      765.26     42.60 o 
   7  -1   3      124.52      111.59     59.46 o 
   8  -1   3      152.44      156.71     15.14 o 
   9  -1   3       90.98      105.65     16.31 o 
 -11   0   3        5.57       11.00      9.59 o 
 -10   0   3       36.39       33.72     10.20 o 
  -9   0   3      132.50      127.82     17.33 o 
  -8   0   3        0.11        0.65      2.87 o 
  -7   0   3        2.29        6.18      2.62 o 
  -6   0   3     1915.51     1915.79     37.29 o 
  -5   0   3      196.88      209.18      6.23 o 
  -4   0   3     2008.90     1884.56     42.09 o 
  -3   0   3      162.19      140.10      3.65 o 
  -2   0   3     5266.45     4708.30    101.67 o 
  -1   0   3     2593.95     2354.73     73.41 o 
   0   0   3     5872.07     5828.71    207.84 o 
   2   0   3       93.05       86.10      4.18 o 
   3   0   3     4151.83     3908.71    120.66 o 
   4   0   3       28.18       37.02      4.88 o 
   5   0   3     1176.34     1322.59     28.26 o 
   6   0   3      189.09      187.46      6.67 o 
   7   0   3       80.90       70.22     33.02 o 
   8   0   3        0.37        0.19      5.66 o 
   9   0   3       60.26       52.10     26.89 o 
 -11   1   3      170.92      168.92     22.64 o 
 -10   1   3       25.79       30.45      6.29 o 
  -9   1   3       95.58      107.57      7.72 o 
  -8   1   3       25.31       15.48      5.85 o 
  -7   1   3      608.83      638.75     15.18 o 
  -6   1   3       19.40       21.97      5.93 o 
  -5   1   3      923.35     1008.73     24.40 o 
  -4   1   3     1021.41      997.82     30.10 o 
  -3   1   3      464.27      462.65     13.08 o 
  -2   1   3     2499.44     2280.23     59.63 o 
  -1   1   3     4843.35     4345.06     90.53 o 
   0   1   3     8535.79     7712.69     78.95 o 
   1   1   3     3075.03     2999.71     34.57 o 
   2   1   3     1034.83     1026.45     11.55 o 
   3   1   3        7.17        6.11      2.02 o 
   4   1   3     1494.22     1595.57     29.46 o 
   5   1   3      126.17      130.03      8.87 o 
   6   1   3      787.75      808.43     25.83 o 
   7   1   3      117.30      121.77     17.96 o 
   8   1   3      155.77      182.01     14.37 o 
   9   1   3       92.89      118.22     21.62 o 
 -11   2   3       20.78       19.80     11.84 o 
 -10   2   3        4.02        6.52      3.70 o 
  -9   2   3      242.73      247.06     11.57 o 
  -8   2   3      204.34      210.47     11.39 o 
  -7   2   3      306.35      290.96     10.53 o 
  -6   2   3      285.77      282.88      9.87 o 
  -5   2   3      394.20      405.92      9.19 o 
  -4   2   3      349.66      322.68      6.26 o 
  -3   2   3     1159.10     1064.12     27.07 o 
  -2   2   3     1325.18     1203.23     18.11 o 
  -1   2   3     4525.23     4174.47     70.31 o 
   0   2   3     8479.72     7716.22    113.05 o 
   1   2   3     1792.92     1846.88     17.48 o 
   2   2   3     2087.00     2312.89     45.02 o 
   3   2   3       62.44       66.38      7.09 o 
   4   2   3     2614.67     2459.67     51.03 o 
   5   2   3       84.20       98.69      7.99 o 
   6   2   3      379.21      409.70     18.74 o 
   7   2   3      119.51      126.11      8.03 o 
   8   2   3      130.41      140.78     11.51 o 
   9   2   3        6.94        2.88     11.16 o 
 -11   3   3       16.36       12.18      6.62 o 
 -10   3   3        9.90       11.16      5.47 o 
  -9   3   3       45.04       53.99     12.88 o 
  -8   3   3      263.96      259.93     14.83 o 
  -7   3   3      196.19      181.16      5.54 o 
  -6   3   3      193.04      209.08      5.19 o 
  -5   3   3      253.86      239.43      9.58 o 
  -4   3   3      144.67        0.02      0.57 o 
  -3   3   3      169.46      177.81      5.27 o 
  -2   3   3     1802.88     1739.15     35.27 o 
  -1   3   3     4544.77     4337.91     83.12 o 
   0   3   3      757.28      705.42     12.81 o 
   1   3   3      270.14      260.61      6.82 o 
   2   3   3      385.12      447.55     21.62 o 
   3   3   3       89.26       93.58      7.70 o 
   4   3   3       46.74       40.93     13.31 o 
   5   3   3      246.08      239.94      8.88 o 
   6   3   3      234.89      239.04     10.12 o 
   7   3   3      499.33      533.60     19.42 o 
   8   3   3      181.61      183.20     12.08 o 
   9   3   3       70.97       73.88     12.77 o 
 -10   4   3       32.52       29.76     20.06 o 
  -9   4   3       10.09       11.92      6.19 o 
  -8   4   3      410.66      419.43     17.86 o 
  -7   4   3      294.27      282.87     14.64 o 
  -6   4   3     5769.93     5547.58     73.92 o 
  -5   4   3       73.86       73.90      7.50 o 
  -4   4   3      110.50       90.37      7.03 o 
  -3   4   3      416.13      416.42      9.22 o 
  -2   4   3      540.32      517.80     21.03 o 
  -1   4   3     4119.36     4253.97     77.99 o 
   0   4   3       60.05       46.53      3.03 o 
   1   4   3       50.90       57.66      4.44 o 
   2   4   3      466.44      536.58     11.90 o 
   3   4   3       30.14       45.86      7.35 o 
   4   4   3        3.22        1.73      3.06 o 
   5   4   3       48.95       48.52      9.02 o 
   6   4   3      205.14      201.05      9.10 o 
   7   4   3      296.86      266.53     15.96 o 
   8   4   3      339.88      406.78     27.86 o 
   9   4   3      164.99      169.59     16.55 o 
 -10   5   3       83.90       84.08     14.05 o 
  -9   5   3       32.38       28.79     14.01 o 
  -8   5   3       77.71       81.62      9.73 o 
  -7   5   3      284.40      266.91     10.89 o 
  -6   5   3      105.47      119.80      6.88 o 
  -5   5   3       97.08      108.88      6.29 o 
  -4   5   3     1100.86     1117.33     25.19 o 
  -3   5   3       46.49       46.84      4.34 o 
  -2   5   3       17.35       17.07      1.86 o 
  -1   5   3     2117.73     2338.31     52.68 o 
   0   5   3      685.67      707.60     15.26 o 
   1   5   3       17.05       15.34      4.66 o 
   2   5   3        5.66       12.36      5.54 o 
   3   5   3      195.48      210.55      9.12 o 
   4   5   3      324.71      304.65     11.69 o 
   5   5   3      745.02      777.43     40.83 o 
   6   5   3      289.12      281.78     20.23 o 
   7   5   3      192.02      170.97     11.25 o 
   8   5   3      601.66      622.16     22.36 o 
   9   5   3      229.52      272.68     14.48 o 
 -10   6   3      274.17      281.32     18.88 o 
  -9   6   3      557.90      616.46     27.79 o 
  -8   6   3       22.22       18.43     13.23 o 
  -7   6   3     1550.69     1605.63     64.15 o 
  -6   6   3      279.93      284.47     17.04 o 
  -5   6   3     3053.18     3438.68     78.15 o 
  -4   6   3       76.20       65.77      8.21 o 
  -3   6   3      516.70      525.76     21.37 o 
  -2   6   3       15.45       17.49      2.97 o 
  -1   6   3      358.58      397.49      9.14 o 
   0   6   3     3081.07     3174.76     41.96 o 
   1   6   3       58.41       59.64      4.90 o 
   2   6   3     1017.83     1086.72     25.01 o 
   3   6   3      146.76      148.18      6.94 o 
   4   6   3      573.76      555.47     15.44 o 
   5   6   3      262.88      241.71     10.43 o 
   6   6   3      139.64      124.89      8.51 o 
   7   6   3       94.13       98.62     11.59 o 
   8   6   3      305.15      299.63     32.94 o 
   9   6   3       12.24       12.71      8.33 o 
 -10   7   3      342.81      390.56     20.38 o 
  -9   7   3       67.37       76.32     11.89 o 
  -8   7   3       41.47       36.82     20.03 o 
  -7   7   3       49.91       57.73      9.71 o 
  -6   7   3      219.13      180.72     11.75 o 
  -5   7   3       95.81       94.55      8.03 o 
  -4   7   3      554.51      581.32     18.15 o 
  -3   7   3      741.59      758.15     15.64 o 
  -2   7   3      588.20      629.20     13.28 o 
  -1   7   3      527.36      547.49     11.78 o 
   0   7   3      360.76      387.16     14.97 o 
   1   7   3      918.20      917.60     21.87 o 
   2   7   3      308.19      331.76     11.30 o 
   3   7   3       49.90       52.58      8.36 o 
   4   7   3      436.85      420.57     14.69 o 
   5   7   3      419.31      463.50     21.32 o 
   6   7   3      171.65      141.24      9.86 o 
   7   7   3      302.08      245.94     15.89 o 
   8   7   3      131.58      146.97     13.61 o 
  -9   8   3       48.64       47.46     26.50 o 
  -8   8   3       31.74       27.22     13.37 o 
  -7   8   3        6.24        3.11      4.81 o 
  -6   8   3     1239.59     1210.68     41.64 o 
  -5   8   3        0.57        2.31      6.83 o 
  -4   8   3      133.84      124.98      7.98 o 
  -3   8   3      277.23      300.28      5.77 o 
  -2   8   3      596.98      607.68     12.48 o 
  -1   8   3      381.73      409.65      9.58 o 
   0   8   3       81.20       72.88      4.17 o 
   1   8   3      367.41      369.03     11.29 o 
   2   8   3        1.40        0.94      5.10 o 
   3   8   3      186.98      172.58      9.33 o 
   4   8   3      274.55      230.19      9.10 o 
   5   8   3     1123.96     1136.01     34.31 o 
   6   8   3       13.00        9.55      7.15 o 
   7   8   3      148.29      145.71      9.89 o 
   8   8   3        1.60       -2.48      5.73 o 
  -9   9   3       26.26       12.64     11.91 o 
  -8   9   3       20.99       16.95     12.19 o 
  -7   9   3      446.99      419.40     25.17 o 
  -6   9   3       99.13      104.17     13.09 o 
  -5   9   3      589.18      522.71     24.68 o 
  -4   9   3       86.67       85.42     14.84 o 
  -3   9   3      162.82      181.23      6.32 o 
  -2   9   3       20.33       20.04      6.79 o 
  -1   9   3      178.69      171.22      5.24 o 
   0   9   3      709.21      659.57     13.34 o 
   1   9   3       50.79       53.91      5.71 o 
   2   9   3       32.31       35.73     14.84 o 
   3   9   3      168.64      169.15      8.82 o 
   4   9   3      187.13      182.70     10.24 o 
   5   9   3      372.49      371.40     16.55 o 
   6   9   3        1.14        5.59      5.53 o 
   7   9   3       25.31       29.57     15.41 o 
  -8  10   3       11.59        8.19      7.88 o 
  -7  10   3      397.45      370.30     20.62 o 
  -6  10   3      240.13      202.85     20.15 o 
  -5  10   3      531.88      522.60     22.71 o 
  -4  10   3      416.77      428.15     34.28 o 
  -3  10   3        8.88       11.15      5.34 o 
  -2  10   3       13.21        8.37      3.65 o 
  -1  10   3      398.20      387.87     10.89 o 
   0  10   3      555.50      558.47     14.51 o 
   1  10   3      125.71      121.64      7.20 o 
   2  10   3       46.06       50.54     11.42 o 
   3  10   3      247.33      259.60      9.70 o 
   4  10   3      758.86      775.64     26.41 o 
   5  10   3       63.05       49.30     26.29 o 
   6  10   3      220.27      174.39     15.29 o 
   7  10   3       34.32       36.71     18.08 o 
  -7  11   3       14.46        7.47      5.07 o 
  -6  11   3      136.94      135.34     12.32 o 
  -5  11   3       20.17       15.73      9.31 o 
  -4  11   3       17.43       21.73     11.45 o 
  -3  11   3       93.43       99.89      7.87 o 
  -2  11   3     1115.97     1139.43     27.15 o 
  -1  11   3      268.99      248.54      9.91 o 
   0  11   3      273.12      286.42     10.99 o 
   1  11   3      485.04      456.07     16.30 o 
   2  11   3       91.34       92.61      6.90 o 
   3  11   3       48.39       49.02      7.51 o 
   4  11   3       75.12       65.49     10.31 o 
   5  11   3        5.22        5.43      7.20 o 
   6  11   3        0.28       -0.38      6.01 o 
  -7  12   3       74.90       40.76     27.35 o 
  -6  12   3      674.56      729.73     43.17 o 
  -5  12   3       28.46       33.02     19.62 o 
  -4  12   3      181.93      193.23     12.75 o 
  -3  12   3       26.99       23.67     10.44 o 
  -2  12   3        5.00        4.25      2.96 o 
  -1  12   3      248.54      269.55     10.02 o 
   0  12   3       75.97       76.12      5.82 o 
   1  12   3        3.36        4.30      5.03 o 
   2  12   3       10.46       10.45      4.33 o 
   3  12   3       25.50       24.69     10.05 o 
   4  12   3       15.48        8.17      7.50 o 
   5  12   3      223.75      216.18     14.67 o 
  -6  13   3        0.31        0.53      4.55 o 
  -5  13   3       10.99        9.21      8.47 o 
  -4  13   3       13.87       20.07     12.02 o 
  -3  13   3      885.17      849.83     38.18 o 
  -2  13   3      112.30      108.67      9.32 o 
  -1  13   3      314.99      340.98     16.68 o 
   0  13   3      137.50      130.11      6.74 o 
   1  13   3       54.70       53.34      7.87 o 
   2  13   3       84.29       82.65      5.93 o 
   3  13   3       25.75       16.93      9.00 o 
   4  13   3      119.53      125.11      9.05 o 
  -4  14   3       61.20       65.71     10.07 o 
  -3  14   3      286.86      283.98     16.85 o 
  -2  14   3       94.87       87.72      8.32 o 
  -1  14   3      123.32      118.00      8.88 o 
   0  14   3      184.40      190.32      8.37 o 
   1  14   3       52.70       55.70      7.00 o 
   2  14   3        0.49        0.88      3.23 o 
   3  14   3       30.16       18.75     16.59 o 
  -2  15   3      132.57      125.46     11.50 o 
  -1  15   3       41.62       26.35     15.52 o 
   0  15   3       85.24       90.92     10.59 o 
   1  15   3       62.98       72.41      7.09 o 
  -2  -9   4       48.72       46.78      5.17 o 
  -3  -8   4      162.40      146.02      6.43 o 
  -2  -8   4      114.43      129.12      6.79 o 
   2  -8   4       25.95       27.14      3.92 o 
  -9  -7   4       56.53       67.73      9.39 o 
  -8  -7   4      130.97      147.52     10.74 o 
  -3  -7   4      245.58      315.21      9.88 o 
  -2  -7   4      630.46      679.82     23.84 o 
  -1  -7   4      372.21      417.21     18.10 o 
   1  -7   4      204.13      230.08      8.30 o 
   2  -7   4      699.32      740.23     25.01 o 
   3  -7   4       24.96       24.67      7.32 o 
 -10  -6   4       98.73       55.11     72.67 o 
  -9  -6   4      120.27      129.83     13.51 o 
  -8  -6   4        9.29        3.49      3.71 o 
  -3  -6   4      578.74      598.25     14.94 o 
  -2  -6   4      297.33      357.02     18.33 o 
  -1  -6   4      304.58      350.28     13.92 o 
   0  -6   4      819.87      713.82     27.13 o 
   1  -6   4       75.38       70.40      5.43 o 
   2  -6   4        3.61        4.97      2.48 o 
   3  -6   4       54.83       52.40      3.87 o 
   8  -6   4        9.94        9.68     10.92 o 
 -10  -5   4      105.22       75.80     56.71 o 
  -9  -5   4       91.13       89.22      9.40 o 
  -8  -5   4      151.72      147.89     10.93 o 
  -7  -5   4     4643.67     5074.22    110.76 o 
  -2  -5   4      810.81      903.17     15.78 o 
  -1  -5   4      659.11      701.53     12.73 o 
   0  -5   4      788.04      846.23     14.85 o 
   1  -5   4      232.03      262.76     10.28 o 
   2  -5   4      147.12      157.57      7.99 o 
   7  -5   4      321.56      296.79     28.30 o 
   8  -5   4        1.18        2.84      8.94 o 
   9  -5   4      163.87      149.06    110.30 o 
 -10  -4   4      661.23      642.70     43.75 o 
  -9  -4   4       60.23       38.53      7.76 o 
  -8  -4   4        8.93        4.99      2.94 o 
  -7  -4   4     1204.20     1200.78     54.13 o 
  -3  -4   4     2345.31     2375.76    147.49 o 
  -2  -4   4      867.99      999.33     17.80 o 
  -1  -4   4      286.71      323.76     11.95 o 
   0  -4   4     1071.97     1132.90     35.49 o 
   1  -4   4      833.46      833.72     14.14 o 
   2  -4   4      168.31      168.75      5.86 o 
   7  -4   4      210.56      178.29     44.54 o 
   8  -4   4      253.04      260.48     40.52 o 
   9  -4   4      138.69       91.13     79.42 o 
 -11  -3   4      159.77      160.94     21.90 o 
 -10  -3   4      195.72      207.97     12.80 o 
  -9  -3   4       32.30       34.00     17.28 o 
  -8  -3   4     1659.43     1775.36     71.54 o 
  -7  -3   4     3220.02     3139.38     88.17 o 
  -6  -3   4     2572.35     2553.27     55.86 o 
  -4  -3   4      534.86      528.04     12.13 o 
  -3  -3   4      189.42      191.39      7.68 o 
  -2  -3   4      286.89      320.57      5.48 o 
  -1  -3   4     1434.94     1460.53     25.21 o 
   0  -3   4     1546.25     1512.25     31.09 o 
   1  -3   4     1162.10     1212.55     32.17 o 
   6  -3   4      392.03      411.64     69.81 o 
   7  -3   4      116.21      127.16     64.36 o 
   8  -3   4      492.05      420.87     35.88 o 
   9  -3   4       45.98       40.49     28.63 o 
 -11  -2   4      212.81      197.90     50.90 o 
 -10  -2   4        4.82        8.17      6.55 o 
  -9  -2   4      724.70      743.81     47.85 o 
  -8  -2   4      454.84      502.42     25.09 o 
  -7  -2   4       78.33       86.92      4.63 o 
  -6  -2   4      215.62      223.04      6.10 o 
  -5  -2   4      161.20      172.45      7.38 o 
  -4  -2   4      671.48      735.87     16.09 o 
  -3  -2   4      227.91      234.04     11.26 o 
  -2  -2   4      220.69      201.65      3.59 o 
  -1  -2   4      200.35      200.39      3.20 o 
   0  -2   4    18174.00    17064.71    182.86 o 
   1  -2   4     2270.72     2036.53     37.73 o 
   2  -2   4     1231.66     1148.05     29.50 o 
   4  -2   4      316.43      295.85     11.75 o 
   5  -2   4      194.26      190.98     18.19 o 
   6  -2   4      176.83      182.24     24.27 o 
   7  -2   4      228.39      228.95     16.63 o 
   8  -2   4      312.64      296.88     22.51 o 
   9  -2   4      399.96      405.06     29.42 o 
 -11  -1   4       96.55       54.51     68.04 o 
 -10  -1   4      137.93      153.58     17.52 o 
  -9  -1   4      416.20      379.04     14.42 o 
  -8  -1   4     1600.05     1583.92     51.10 o 
  -7  -1   4      164.59      183.29      9.64 o 
  -6  -1   4      115.87       99.37      5.50 o 
  -5  -1   4      402.93      416.92      8.23 o 
  -4  -1   4     1067.64     1090.97     15.19 o 
  -3  -1   4      888.77      806.79     13.93 o 
  -2  -1   4        9.93       18.12      2.62 o 
  -1  -1   4      140.56      135.23      2.24 o 
   0  -1   4    16550.98    14784.29    410.75 o 
   1  -1   4     1901.81     1964.05     34.04 o 
   2  -1   4      850.14      803.43     22.15 o 
   3  -1   4     1218.06     1269.97     34.71 o 
   4  -1   4       64.47       62.86      4.26 o 
   5  -1   4      495.36      482.05     15.06 o 
   6  -1   4      433.78      414.64     34.22 o 
   7  -1   4      212.56      192.93     22.48 o 
   8  -1   4      151.08      162.48     20.13 o 
   9  -1   4       60.74       54.70     36.25 o 
 -11   0   4        9.98       17.25     13.47 o 
 -10   0   4      846.71      877.17     35.02 o 
  -9   0   4       95.98       93.19     17.27 o 
  -8   0   4       17.33       17.42      6.23 o 
  -7   0   4       73.32       71.62      4.82 o 
  -6   0   4       64.90       57.30      4.21 o 
  -5   0   4        0.82        0.80      2.37 o 
  -4   0   4     1362.42     1514.23     19.63 o 
  -3   0   4     1361.88     1310.54     34.83 o 
  -2   0   4       26.06       23.29      2.81 o 
  -1   0   4     1309.98     1112.36     68.49 o 
   0   0   4      668.90      678.71     11.27 o 
   1   0   4     1808.41     1702.17     23.92 o 
   2   0   4      120.64      121.50      7.61 o 
   3   0   4     2150.79     2139.52    111.53 o 
   4   0   4      328.36      329.14     12.57 o 
   5   0   4      310.78      333.60     11.53 o 
   6   0   4      725.77      751.30     29.39 o 
   7   0   4        0.10        3.25      5.87 o 
   8   0   4      351.32      358.08     28.30 o 
   9   0   4        0.60       -3.30     10.48 o 
 -11   1   4       95.51       98.67      8.97 o 
 -10   1   4      142.22      137.51      7.08 o 
  -9   1   4      416.96      383.21     14.94 o 
  -8   1   4     1599.42     1583.97     52.84 o 
  -7   1   4      164.59      184.11      7.57 o 
  -6   1   4      114.90      100.02      4.85 o 
  -5   1   4      407.34      417.47     11.99 o 
  -4   1   4     1039.20     1121.46     29.86 o 
  -3   1   4      893.40      820.80     18.04 o 
  -2   1   4       11.79       17.23      1.88 o 
  -1   1   4      145.79      136.34      2.84 o 
   0   1   4    16516.61    15090.67    187.07 o 
   1   1   4     1900.14     2095.50     78.68 o 
   2   1   4      850.18      773.78     17.20 o 
   3   1   4     1223.17     1242.47     46.94 o 
   4   1   4       65.28       60.92      2.96 o 
   5   1   4      490.38      466.51     20.66 o 
   6   1   4      432.74      427.29     19.87 o 
   7   1   4      212.56      191.46     31.90 o 
   8   1   4      156.33      130.70     17.25 o 
   9   1   4       61.23       55.84     34.69 o 
 -11   2   4      213.35      221.26     12.65 o 
 -10   2   4        4.82        7.20      3.60 o 
  -9   2   4      725.32      745.55     25.00 o 
  -8   2   4      452.72      482.93     18.78 o 
  -7   2   4       76.11       87.55      7.02 o 
  -6   2   4      216.30      218.50      8.71 o 
  -5   2   4      161.95      159.22      5.95 o 
  -4   2   4      693.33      716.94     11.92 o 
  -3   2   4      227.29      235.32      5.40 o 
  -2   2   4      202.34      200.03      4.93 o 
  -1   2   4      201.88      207.05      3.56 o 
   1   2   4     2269.99     2214.31     67.98 o 
   2   2   4     1235.33     1261.70     35.19 o 
   3   2   4       33.53       35.81     13.94 o 
   4   2   4      307.05      302.73     11.85 o 
   5   2   4      199.66      202.76     10.65 o 
   6   2   4      177.86      160.65     12.68 o 
   7   2   4      225.91      248.54     22.24 o 
   8   2   4      308.85      295.69     20.75 o 
   9   2   4      397.91      410.44     25.15 o 
 -11   3   4      162.46      169.34     11.35 o 
 -10   3   4      190.73      233.31     13.44 o 
  -9   3   4       35.26       27.64     10.34 o 
  -8   3   4     1664.26     1618.97     56.90 o 
  -7   3   4     3216.57     3116.95     84.45 o 
  -6   3   4     2564.20     2494.77     61.60 o 
  -5   3   4       60.95       64.55      4.74 o 
  -4   3   4      520.07      567.47      9.61 o 
  -3   3   4      192.89      194.50      5.94 o 
  -2   3   4      281.93      320.25      6.51 o 
  -1   3   4     1452.49     1395.57     22.13 o 
   0   3   4     1544.43     1476.95     40.81 o 
   1   3   4     1162.53     1171.16     21.89 o 
   2   3   4       77.27       80.02      5.37 o 
   3   3   4      254.19      247.73     11.00 o 
   4   3   4      848.62      922.70     23.08 o 
   5   3   4       62.25       52.20      7.68 o 
   6   3   4      388.29      365.24     14.34 o 
   7   3   4      119.47      124.42      9.20 o 
   8   3   4      490.27      476.60     26.04 o 
   9   3   4       45.23       46.96     25.36 o 
 -10   4   4      662.90      657.32     27.30 o 
  -9   4   4       58.04       46.50     16.27 o 
  -8   4   4        8.02        5.38      3.15 o 
  -7   4   4     1208.91     1199.42     20.14 o 
  -6   4   4      281.59      296.65      9.35 o 
  -5   4   4      132.85      130.23      6.39 o 
  -4   4   4       39.79       46.14      4.54 o 
  -3   4   4     2349.26     2297.91    122.88 o 
  -2   4   4      866.10     1017.57     56.84 o 
  -1   4   4      266.54      328.35      5.09 o 
   0   4   4     1069.06     1111.41     13.40 o 
   1   4   4      831.65      820.09     21.09 o 
   2   4   4      166.37      170.91      6.74 o 
   3   4   4      779.68      820.86     35.54 o 
   4   4   4      140.98      155.44      7.74 o 
   5   4   4      214.16      203.45     10.45 o 
   6   4   4       65.66       45.36     14.97 o 
   7   4   4      207.87      200.36     11.72 o 
   8   4   4      259.26      261.07     16.12 o 
   9   4   4      139.47      112.96     18.78 o 
 -10   5   4      111.27      117.41     11.08 o 
  -9   5   4       86.12       92.35      6.65 o 
  -8   5   4      151.60      151.71      8.36 o 
  -7   5   4     4637.49     5208.20     46.82 o 
  -6   5   4       70.99       91.63      8.59 o 
  -5   5   4      937.39      931.67     21.10 o 
  -4   5   4      283.21      269.86      9.88 o 
  -3   5   4     1566.62     1474.10     45.35 o 
  -2   5   4      827.85      880.56     14.67 o 
  -1   5   4      646.75      739.03     12.43 o 
   0   5   4      795.70      835.57     24.88 o 
   1   5   4      229.96      256.77      8.42 o 
   2   5   4      149.65      162.60      7.66 o 
   3   5   4      687.92      722.48     19.10 o 
   4   5   4      145.88      134.55      9.69 o 
   5   5   4      627.37      635.06     16.01 o 
   6   5   4       84.73       85.94     11.66 o 
   7   5   4      316.59      332.15     14.70 o 
   8   5   4        1.65        3.93      5.91 o 
   9   5   4      162.68      129.24     12.82 o 
 -10   6   4       96.47       86.81     12.34 o 
  -9   6   4      120.37      138.18      9.93 o 
  -8   6   4        9.27        5.90      6.98 o 
  -7   6   4       56.39       48.08     13.68 o 
  -6   6   4      166.76      152.42     10.37 o 
  -5   6   4      202.98      238.75      8.59 o 
  -4   6   4      282.37      284.41      9.69 o 
  -3   6   4      577.96      620.42     15.47 o 
  -2   6   4      321.90      336.40      9.24 o 
  -1   6   4      307.35      353.66      8.26 o 
   0   6   4      815.04      777.07     16.88 o 
   1   6   4       75.97       78.96      5.70 o 
   2   6   4        4.58        5.64      5.14 o 
   3   6   4       54.78       49.97      6.60 o 
   4   6   4      483.85      505.27     17.66 o 
   5   6   4      329.32      330.47     14.20 o 
   6   6   4      112.02       98.00     11.15 o 
   7   6   4        6.85        7.69      4.58 o 
   8   6   4        9.37       11.75      7.38 o 
 -10   7   4       77.86       77.21     15.80 o 
  -9   7   4       57.21       52.55     16.13 o 
  -8   7   4      128.20      141.98     10.00 o 
  -7   7   4      613.07      655.05     31.11 o 
  -6   7   4      251.14      204.70     10.51 o 
  -5   7   4      105.01      101.45     12.08 o 
  -4   7   4       68.73       78.15      6.64 o 
  -3   7   4      255.15      275.38     11.90 o 
  -2   7   4      617.61      662.01     12.77 o 
  -1   7   4      378.13      398.51     10.01 o 
   0   7   4      513.63      551.32     15.63 o 
   1   7   4      203.74      225.19      7.13 o 
   2   7   4      698.94      737.18     19.94 o 
   3   7   4       25.31       27.77      9.17 o 
   4   7   4      177.78      159.15      8.17 o 
   5   7   4      339.19      301.48     12.03 o 
   6   7   4      534.21      481.80     25.87 o 
   7   7   4      186.63      237.13     15.46 o 
   8   7   4       57.07       33.89     17.54 o 
  -9   8   4       47.85       43.42     20.25 o 
  -8   8   4       13.04        8.82      6.62 o 
  -7   8   4       23.48       17.67     11.81 o 
  -6   8   4      284.63      296.83     13.56 o 
  -5   8   4      201.75      192.32     12.24 o 
  -4   8   4        7.90       12.76      6.74 o 
  -3   8   4      155.94      162.15      4.42 o 
  -2   8   4      115.93      130.03      4.15 o 
  -1   8   4      980.37      956.41     23.73 o 
   0   8   4      435.52      450.32     10.59 o 
   1   8   4     1586.42     1620.88     44.17 o 
   2   8   4       25.03       27.27      9.00 o 
   3   8   4      302.58      295.44     12.30 o 
   4   8   4      240.92      240.61     13.52 o 
   5   8   4      190.08      198.65     11.42 o 
   6   8   4      640.88      637.18     32.06 o 
   7   8   4       36.76       39.85     19.39 o 
   8   8   4       86.21       96.36     13.80 o 
  -9   9   4      102.82      113.15     12.58 o 
  -8   9   4      138.41      121.84     16.92 o 
  -7   9   4      188.62      195.92     13.56 o 
  -6   9   4      387.05      427.70     20.03 o 
  -5   9   4       21.37       23.34      7.85 o 
  -4   9   4       75.12       74.71      9.37 o 
  -3   9   4      139.65      123.58      4.16 o 
  -2   9   4       47.10       48.88      6.84 o 
  -1   9   4      299.74      311.42      8.05 o 
   0   9   4      375.13      394.92     10.11 o 
   1   9   4      100.11      101.71      5.89 o 
   2   9   4     1047.83     1083.30     51.07 o 
   3   9   4      700.77      708.48     25.37 o 
   4   9   4      566.29      576.23     20.40 o 
   5   9   4      657.08      693.15     22.79 o 
   6   9   4      496.95      476.51     25.49 o 
   7   9   4       33.64       32.20     12.44 o 
  -8  10   4      114.35      113.07      9.75 o 
  -7  10   4      122.72      116.32     11.70 o 
  -6  10   4        3.35        4.80      4.49 o 
  -5  10   4       63.85       78.49     12.02 o 
  -4  10   4       85.61      125.27      9.24 o 
  -3  10   4      218.28      187.72      8.64 o 
  -2  10   4        7.94        7.83      3.88 o 
  -1  10   4      126.90      124.70      4.97 o 
   0  10   4     1117.60     1119.28     29.52 o 
   1  10   4      127.26      129.36      7.40 o 
   2  10   4      880.05      875.05     30.70 o 
   3  10   4      149.86      150.67     10.34 o 
   4  10   4      641.26      616.80     21.63 o 
   5  10   4      885.36      805.13     37.74 o 
   6  10   4      139.87      165.84     17.63 o 
  -7  11   4      558.97      589.02     55.18 o 
  -6  11   4       16.42       17.70     12.72 o 
  -5  11   4        0.98        0.79      3.05 o 
  -4  11   4       69.17       81.76     15.99 o 
  -3  11   4       40.04       55.68     17.10 o 
  -2  11   4       81.86       76.98      4.89 o 
  -1  11   4      172.43      171.44      7.12 o 
   0  11   4       94.89       90.63      4.89 o 
   1  11   4       25.86       23.81      8.72 o 
   2  11   4       87.93       76.93      6.76 o 
   3  11   4      261.45      246.01     10.84 o 
   4  11   4      111.52      109.39      8.54 o 
   5  11   4      366.21      345.94     17.30 o 
   6  11   4       38.31       23.99     15.26 o 
  -7  12   4       62.59       51.30     13.77 o 
  -6  12   4       32.45       23.34     13.91 o 
  -5  12   4       85.22       68.92     12.49 o 
  -4  12   4        0.77        2.82      3.10 o 
  -3  12   4       65.45       73.86      7.04 o 
  -2  12   4       42.98       26.11     10.41 o 
  -1  12   4      199.24      194.39      6.88 o 
   0  12   4       77.40       78.09      4.80 o 
   1  12   4      430.54      427.22     19.50 o 
   2  12   4        5.25        5.72      3.40 o 
   3  12   4      258.59      267.03     14.33 o 
   4  12   4      166.24      161.51     14.99 o 
   5  12   4       58.21       37.26     22.02 o 
  -6  13   4      134.64      131.62     14.00 o 
  -5  13   4      133.25      147.48     10.67 o 
  -4  13   4      115.04      131.07     10.80 o 
  -3  13   4       17.77       20.62     11.60 o 
  -2  13   4      171.87      188.47     11.17 o 
  -1  13   4      160.46      149.61     10.80 o 
   0  13   4       23.11       20.13     10.17 o 
   1  13   4       23.94       17.28      5.72 o 
   2  13   4        3.23        1.90      4.01 o 
   3  13   4      203.79      184.02     19.98 o 
   4  13   4      113.34      119.33      9.92 o 
  -4  14   4      280.20      267.78     13.53 o 
  -3  14   4       19.25       15.33      9.49 o 
  -2  14   4        7.87        6.69      5.70 o 
  -1  14   4       13.30       13.96      9.65 o 
   0  14   4      293.40      325.57     19.06 o 
   1  14   4       56.81       52.73      5.08 o 
   2  14   4       25.26       20.98     10.79 o 
   3  14   4       86.57       69.71     14.35 o 
  -1  15   4       38.39       23.65     12.67 o 
   0  15   4       61.90       56.44      8.11 o 
  -3  -9   5       35.91       32.99     11.60 o 
  -9  -8   5      211.28      230.24     18.02 o 
  -3  -8   5       10.64       20.04      5.94 o 
  -2  -8   5       52.69       50.99      7.75 o 
  -9  -7   5       15.34       15.18      8.18 o 
  -8  -7   5      107.15      103.87     10.16 o 
  -3  -7   5       64.68       85.20      3.57 o 
  -2  -7   5      182.30      157.81     10.66 o 
   1  -7   5      703.74      684.70     24.02 o 
   2  -7   5      485.24      447.50     17.71 o 
   8  -7   5      258.83      273.72     31.72 o 
 -10  -6   5        1.79        4.37     11.50 o 
  -9  -6   5      189.80      212.00     15.97 o 
  -8  -6   5       56.19       54.29      7.44 o 
  -3  -6   5      466.43      507.67     12.46 o 
  -2  -6   5     1168.79     1259.08     33.15 o 
  -1  -6   5       20.00       20.87      3.25 o 
   0  -6   5       61.55       51.37      9.94 o 
   1  -6   5      324.27      313.62     12.34 o 
   2  -6   5        9.45        8.60      4.78 o 
   8  -6   5        5.07       13.01     13.29 o 
 -10  -5   5      147.28      159.72     12.20 o 
  -9  -5   5      221.35      212.41     18.34 o 
  -8  -5   5       83.14       91.92      9.06 o 
  -3  -5   5      524.10      573.42     14.71 o 
  -2  -5   5     1893.80     1849.99     29.16 o 
  -1  -5   5     2135.03     2128.81     92.62 o 
   0  -5   5      345.95      400.78     12.88 o 
   1  -5   5       81.13       79.68      5.48 o 
   2  -5   5      209.08      230.79      6.53 o 
   7  -5   5       25.60       26.22     21.14 o 
   8  -5   5       78.14       73.15     52.98 o 
 -10  -4   5        2.04        2.51      5.78 o 
  -9  -4   5       22.96       24.10     12.74 o 
  -8  -4   5      173.50      186.51     12.62 o 
  -7  -4   5      859.36      849.44     28.09 o 
  -3  -4   5      157.30      178.14      4.62 o 
  -2  -4   5      710.81      836.41     17.44 o 
  -1  -4   5      185.03      184.48      4.47 o 
   0  -4   5      157.08      147.67      3.90 o 
   1  -4   5      315.92      311.14      8.41 o 
   6  -4   5     1382.97     1564.74     79.59 o 
   7  -4   5      132.93      134.78     19.94 o 
   8  -4   5        3.86        1.89     12.49 o 
 -11  -3   5      715.76      724.89     38.70 o 
 -10  -3   5       95.55       96.94     10.21 o 
  -9  -3   5        0.98        3.86      4.44 o 
  -8  -3   5      122.62      141.12     15.05 o 
  -7  -3   5      103.22       93.25      4.64 o 
  -6  -3   5     1657.10     1613.10     41.58 o 
  -5  -3   5      578.10      531.51     17.24 o 
  -4  -3   5      138.48      118.04      5.25 o 
  -3  -3   5      261.13      274.08      7.13 o 
  -2  -3   5      706.50      679.94      8.10 o 
  -1  -3   5     1120.40     1058.50     21.77 o 
   0  -3   5       81.92       98.85      3.16 o 
   1  -3   5       35.87       41.88      5.83 o 
   5  -3   5      163.06      146.52     16.33 o 
   6  -3   5      133.56      144.08     20.03 o 
   7  -3   5       25.97       26.14     16.72 o 
   8  -3   5      456.19      454.90     27.38 o 
   9  -3   5       34.87       39.33     30.41 o 
 -11  -2   5       47.14       35.29     20.33 o 
 -10  -2   5       57.22       64.48      9.46 o 
  -9  -2   5     1060.34     1101.32     43.20 o 
  -8  -2   5      514.70      459.22     17.26 o 
  -7  -2   5      425.69      419.68     13.10 o 
  -6  -2   5      634.50      659.44     17.46 o 
  -5  -2   5      904.21      938.12     38.85 o 
  -4  -2   5      173.04      170.16      7.25 o 
  -3  -2   5      133.77      151.17      6.21 o 
  -2  -2   5     2253.01     2301.32     37.53 o 
  -1  -2   5      389.86      387.61     11.09 o 
   0  -2   5     3280.44     3579.34     33.20 o 
   1  -2   5      271.40      288.91     10.20 o 
   2  -2   5      236.37      215.81     12.84 o 
   3  -2   5     1469.19     1478.29     64.26 o 
   4  -2   5      161.87      164.96     18.07 o 
   5  -2   5     1601.51     1626.39     63.76 o 
   6  -2   5      338.62      336.94     21.54 o 
   7  -2   5       60.75       53.97     20.05 o 
   8  -2   5       30.51       26.89     15.23 o 
   9  -2   5       76.97       49.35     38.66 o 
 -11  -1   5      419.02      403.19     16.00 o 
 -10  -1   5      267.33      300.46     25.14 o 
  -9  -1   5       23.26       16.78     10.11 o 
  -8  -1   5      156.99      168.81      6.31 o 
  -7  -1   5       41.47       43.30      4.46 o 
  -6  -1   5      202.47      198.07      6.60 o 
  -5  -1   5     1143.81     1154.46     26.54 o 
  -4  -1   5       89.50       88.17      5.47 o 
  -3  -1   5     1630.67     1801.74    107.06 o 
  -2  -1   5       45.34       40.58      4.58 o 
  -1  -1   5      813.90      764.69     15.39 o 
   0  -1   5     2218.14     2177.52     26.49 o 
   1  -1   5     2417.48     2414.75     29.74 o 
   2  -1   5      263.70      294.42     28.17 o 
   3  -1   5     1541.27     1594.42     46.03 o 
   4  -1   5      456.85      395.66     13.47 o 
   5  -1   5      944.80      974.40     28.31 o 
   6  -1   5     1274.76     1303.45    153.55 o 
   7  -1   5     1572.79     1674.91     62.73 o 
   8  -1   5      134.55      126.23     13.65 o 
   9  -1   5      132.44      137.81     18.71 o 
 -11   0   5      140.59      147.29     11.90 o 
 -10   0   5      251.54      233.94     14.90 o 
  -9   0   5       13.10        9.70      6.06 o 
  -8   0   5     2415.24     2379.88     74.70 o 
  -7   0   5       50.27       46.39      7.89 o 
  -6   0   5       33.43       28.65      4.49 o 
  -5   0   5     1281.24     1356.63     26.18 o 
  -4   0   5       11.09        3.24      2.72 o 
  -3   0   5        7.42        2.96      2.90 o 
  -2   0   5        0.08        0.34      1.16 o 
  -1   0   5     1904.45     1973.11     27.36 o 
   0   0   5       18.39       16.07      2.83 o 
   1   0   5     1930.97     2119.09    114.77 o 
   2   0   5      400.54      421.42     14.97 o 
   3   0   5     1623.77     1673.12     46.48 o 
   4   0   5     1726.14     1661.25     33.51 o 
   5   0   5      386.57      369.29     11.59 o 
   6   0   5     3886.26     4032.92     66.46 o 
   7   0   5      190.49      197.62     20.03 o 
   8   0   5      202.41      157.01     18.99 o 
   9   0   5        2.11        2.74     10.23 o 
 -11   1   5      421.15      413.09     25.22 o 
 -10   1   5      264.37      300.51     12.65 o 
  -9   1   5       23.53       23.97      7.70 o 
  -8   1   5      164.53      159.00      7.25 o 
  -7   1   5       43.51       47.96      7.73 o 
  -6   1   5      193.90      199.59      6.31 o 
  -5   1   5     1118.12     1192.62     22.54 o 
  -4   1   5       94.13       79.53      4.16 o 
  -3   1   5     1633.67     1767.17     21.60 o 
  -2   1   5       44.93       38.16      2.51 o 
  -1   1   5      817.02      750.82     19.70 o 
   0   1   5     2231.86     2170.49     52.70 o 
   1   1   5     2398.31     2274.85    114.51 o 
   2   1   5      263.92      312.21     15.70 o 
   3   1   5     1560.93     1561.25     40.51 o 
   4   1   5      459.31      410.45     10.68 o 
   5   1   5      946.87      912.09     34.31 o 
   6   1   5     1275.43     1315.82     57.70 o 
   7   1   5     1576.42     1555.25     60.65 o 
   8   1   5      132.34      121.35     11.81 o 
   9   1   5      131.35      130.29     20.78 o 
 -11   2   5       46.96       31.69     17.19 o 
 -10   2   5       56.30       61.01      7.29 o 
  -9   2   5     1064.06     1081.57     46.28 o 
  -8   2   5      509.41      446.21     17.38 o 
  -7   2   5      436.55      420.82     11.96 o 
  -6   2   5      640.95      646.15     14.86 o 
  -5   2   5      920.46      896.69     17.59 o 
  -4   2   5      166.06      176.58      6.61 o 
  -3   2   5      137.77      134.60      4.70 o 
  -2   2   5     2252.14     2349.91     23.17 o 
  -1   2   5      390.05      410.49     10.55 o 
   0   2   5     3280.31     3371.23     36.37 o 
   1   2   5      278.24      283.32      6.45 o 
   2   2   5      240.05      239.84      8.27 o 
   3   2   5     1441.46     1607.92     44.66 o 
   4   2   5      159.97      174.44     13.27 o 
   5   2   5     1601.33     1650.88     59.72 o 
   6   2   5      336.13      327.45     24.56 o 
   7   2   5       53.23       59.71     21.07 o 
   8   2   5       31.09       27.40     19.13 o 
   9   2   5       76.79       55.25     32.29 o 
 -11   3   5      714.35      765.05     17.01 o 
 -10   3   5       97.09      114.56     19.85 o 
  -9   3   5        0.73        1.75      2.80 o 
  -8   3   5      126.87      133.64      8.23 o 
  -7   3   5       99.22      109.70      9.32 o 
  -6   3   5     1650.49     1655.68     34.93 o 
  -5   3   5      575.09      572.87     15.39 o 
  -4   3   5      139.72      121.32      5.14 o 
  -3   3   5      260.97      284.11      6.87 o 
  -2   3   5      693.01      705.16     55.01 o 
  -1   3   5     1121.32     1089.18     12.95 o 
   0   3   5       83.42      100.06      3.80 o 
   1   3   5       40.19       40.57      3.65 o 
   2   3   5     1483.31     1626.22     42.85 o 
   3   3   5      939.38     1041.54     24.74 o 
   4   3   5      133.24      137.91      7.44 o 
   5   3   5      161.05      151.97     18.61 o 
   6   3   5      132.66      107.07     12.85 o 
   7   3   5       26.95       21.41     10.62 o 
   8   3   5      455.74      449.88     35.35 o 
   9   3   5       35.87       25.74     23.35 o 
 -10   4   5        1.56        3.54      2.78 o 
  -9   4   5       23.22       24.05      9.83 o 
  -8   4   5      177.86      193.58      9.83 o 
  -7   4   5      855.76      875.64     19.06 o 
  -6   4   5     1797.24     1787.56     34.55 o 
  -5   4   5      115.34       99.15      9.07 o 
  -4   4   5      438.75      431.37     21.08 o 
  -3   4   5      154.86      173.61      6.17 o 
  -2   4   5      719.81      798.43     23.63 o 
  -1   4   5      186.63      189.94      6.36 o 
   0   4   5      153.63      153.50      6.34 o 
   1   4   5      317.77      315.56     11.15 o 
   2   4   5      528.96      557.78     26.26 o 
   3   4   5      169.05      175.92      8.25 o 
   4   4   5      223.26      222.09     10.07 o 
   5   4   5      216.17      201.59      9.93 o 
   6   4   5     1386.71     1488.25     45.65 o 
   7   4   5      132.67      137.68     11.03 o 
   8   4   5        5.65        4.74      5.97 o 
 -10   5   5      148.48      141.89      9.82 o 
  -9   5   5      221.28      224.49     15.35 o 
  -8   5   5       78.98       92.02     10.87 o 
  -7   5   5      276.21      284.27     11.24 o 
  -6   5   5     1350.94     1371.04     39.94 o 
  -5   5   5      951.69     1014.41     22.95 o 
  -4   5   5      314.29      319.77     10.29 o 
  -3   5   5      514.24      586.86     20.76 o 
  -2   5   5     1894.85     1832.69     51.98 o 
  -1   5   5     2131.60     2099.16     29.35 o 
   0   5   5      353.99      404.55     10.42 o 
   1   5   5       85.16       86.82      6.22 o 
   2   5   5      208.62      229.21      8.79 o 
   3   5   5        0.80        5.40      4.57 o 
   4   5   5       57.18       57.26      7.73 o 
   5   5   5      175.27      172.09      8.75 o 
   6   5   5       76.27       76.42      7.82 o 
   7   5   5       24.17       20.51      9.32 o 
   8   5   5       76.61       55.71     26.01 o 
 -10   6   5        1.98        2.91      6.16 o 
  -9   6   5      188.29      223.87     11.35 o 
  -8   6   5       56.94       49.51      8.57 o 
  -7   6   5      824.38      830.72     24.36 o 
  -6   6   5      492.11      477.30     12.65 o 
  -5   6   5      667.86      654.36     18.05 o 
  -4   6   5      114.43      115.28      5.51 o 
  -3   6   5      454.64      504.54     12.59 o 
  -2   6   5     1167.85     1292.05     24.16 o 
  -1   6   5       20.29       26.40      4.26 o 
   0   6   5       61.52       54.40      5.41 o 
   1   6   5      314.25      321.10     12.31 o 
   2   6   5        8.98       13.39      7.97 o 
   3   6   5      123.30      127.29      6.90 o 
   4   6   5      137.64      136.85     15.58 o 
   5   6   5      552.45      556.12     24.98 o 
   6   6   5       56.98       51.73     21.76 o 
   7   6   5      317.22      311.16     16.54 o 
   8   6   5        5.32        9.87      9.78 o 
 -10   7   5       46.15       33.50     22.49 o 
  -9   7   5       17.46        8.67     10.02 o 
  -8   7   5      105.26       95.28     12.58 o 
  -7   7   5      628.73      626.22     31.70 o 
  -6   7   5       23.94       24.85      8.96 o 
  -5   7   5      663.79      608.32     19.71 o 
  -4   7   5      597.19      653.34     19.16 o 
  -3   7   5       68.14       87.87      8.23 o 
  -2   7   5      173.35      167.93      6.16 o 
  -1   7   5     1606.12     1630.61     27.89 o 
   0   7   5      740.92      811.49     18.46 o 
   1   7   5      713.78      716.42     22.55 o 
   2   7   5      473.69      486.35     14.43 o 
   3   7   5      388.01      434.43     15.35 o 
   4   7   5      150.47      150.13      8.61 o 
   5   7   5      146.29      138.57     12.14 o 
   6   7   5       83.55       85.03     11.67 o 
   7   7   5       37.79       40.40     21.94 o 
   8   7   5      258.87      238.85     13.90 o 
  -9   8   5      210.08      246.86     16.01 o 
  -8   8   5      748.43      852.49     59.67 o 
  -7   8   5      233.82      229.80     15.73 o 
  -6   8   5       47.73       46.14     16.76 o 
  -5   8   5      143.35      143.14      8.93 o 
  -4   8   5       82.68       81.17      8.32 o 
  -3   8   5       10.77       19.10      8.56 o 
  -2   8   5       54.80       48.20      3.93 o 
  -1   8   5      210.39      199.55      7.94 o 
   0   8   5       39.21       34.30      5.40 o 
   1   8   5     1260.95     1395.40     32.24 o 
   2   8   5      106.22      113.93      6.69 o 
   3   8   5       35.57       37.36     11.31 o 
   4   8   5      121.57      130.15     10.16 o 
   5   8   5       75.06       75.61      9.67 o 
   6   8   5      656.04      708.71     36.97 o 
   7   8   5       16.57       11.85      6.44 o 
  -9   9   5       28.90       24.53     16.60 o 
  -8   9   5      167.18      156.63     15.10 o 
  -7   9   5       41.16       31.60     14.16 o 
  -6   9   5        5.19        6.06      5.03 o 
  -5   9   5      263.78      267.97     13.35 o 
  -4   9   5      195.85      177.83      9.11 o 
  -3   9   5       39.87       42.16      6.65 o 
  -2   9   5      297.80      282.30      8.60 o 
  -1   9   5      416.25      438.96     12.81 o 
   0   9   5      380.43      351.23     12.85 o 
   1   9   5      111.87      113.40      7.81 o 
   2   9   5     1250.30     1319.13     43.79 o 
   3   9   5      289.30      314.86     13.17 o 
   4   9   5      214.71      219.94     10.86 o 
   5   9   5      103.10       97.80      9.61 o 
   6   9   5       47.84       42.66     19.86 o 
   7   9   5       46.77       37.60     22.14 o 
  -8  10   5        6.40        5.70      6.96 o 
  -7  10   5      209.78      197.08     21.69 o 
  -6  10   5       10.61        5.72      6.00 o 
  -5  10   5       12.77       27.77      8.93 o 
  -4  10   5      153.43      132.72      8.34 o 
  -3  10   5      101.70       96.07      7.35 o 
  -2  10   5      231.17      190.16      7.22 o 
  -1  10   5      165.83      163.56      6.08 o 
   0  10   5      627.45      601.57     22.58 o 
   1  10   5      597.70      624.70     22.67 o 
   2  10   5       75.81       74.56      8.88 o 
   3  10   5      536.88      539.56     24.21 o 
   4  10   5       41.44       37.63     11.35 o 
   5  10   5      589.60      663.05     26.40 o 
   6  10   5       42.22       36.29     18.77 o 
  -7  11   5       95.71      110.31     19.66 o 
  -6  11   5       96.87       78.22      7.82 o 
  -5  11   5      186.75      189.02     12.20 o 
  -4  11   5       42.32       45.78      7.83 o 
  -3  11   5       44.72       35.32     16.47 o 
  -2  11   5       91.70      101.37      6.59 o 
  -1  11   5      934.22      940.54     26.00 o 
   0  11   5      179.50      187.36      7.37 o 
   1  11   5      167.92      169.47      7.31 o 
   2  11   5      335.29      346.20     20.14 o 
   3  11   5      157.43      153.72      7.99 o 
   4  11   5       15.71       17.29      7.34 o 
   5  11   5      149.91      142.32     14.19 o 
  -7  12   5       79.66       81.05      9.81 o 
  -6  12   5      379.76      389.38     21.80 o 
  -5  12   5       14.15        8.58      6.31 o 
  -4  12   5       37.60       31.63     20.29 o 
  -3  12   5       21.90       12.31      8.32 o 
  -2  12   5      120.27       96.39      7.91 o 
  -1  12   5       36.49       38.09      5.64 o 
   0  12   5       34.49       39.15      5.79 o 
   1  12   5        1.45        3.20      3.17 o 
   2  12   5      223.10      196.49     10.31 o 
   3  12   5        6.55        4.01      3.75 o 
   4  12   5      171.37      181.10     10.83 o 
  -5  13   5      119.51      116.25      9.83 o 
  -4  13   5       71.80       69.28      9.51 o 
  -3  13   5       52.62       41.96     19.65 o 
  -2  13   5      419.54      469.47     48.62 o 
  -1  13   5      119.36      115.20      7.49 o 
   0  13   5      102.34      100.06      8.00 o 
   1  13   5      118.70      136.01      9.87 o 
   2  13   5      162.05      166.31      9.40 o 
   3  13   5       72.82       73.90      7.97 o 
  -4  14   5       57.75       33.86     20.57 o 
  -3  14   5       27.13       22.85     14.70 o 
  -2  14   5       84.81       79.71     10.90 o 
  -1  14   5      161.17      147.04      9.48 o 
   0  14   5       72.50       54.07     20.89 o 
   1  14   5       20.61       16.34      8.62 o 
   2  14   5       27.59       16.04     16.32 o 
  -9  -9   6       96.32      101.24     11.00 o 
  -3  -9   6       61.90       48.63     16.28 o 
  -9  -8   6      195.93      206.95     14.73 o 
  -3  -8   6       69.37       79.85      7.96 o 
  -2  -8   6       62.55       73.16     18.41 o 
 -10  -7   6        8.00        8.18      9.56 o 
  -9  -7   6      171.15      167.20     22.21 o 
  -3  -7   6       20.53       15.35      7.08 o 
  -2  -7   6       88.04       76.05      6.46 o 
   1  -7   6      306.12      300.65     11.88 o 
 -10  -6   6        2.44        5.84      5.79 o 
  -9  -6   6      661.84      758.69     40.90 o 
  -8  -6   6       47.36       44.51     22.69 o 
  -3  -6   6      315.05      329.64      9.85 o 
  -2  -6   6     2892.39     2919.10    143.10 o 
  -1  -6   6      124.39      105.26     32.30 o 
   0  -6   6      362.13      320.22     14.72 o 
   1  -6   6       24.64       27.42      5.09 o 
   7  -6   6       37.89       14.27     18.48 o 
 -10  -5   6        8.90        8.48      8.12 o 
  -9  -5   6      122.37      134.14     11.45 o 
  -8  -5   6       14.35       11.96      8.39 o 
  -4  -5   6       44.11       45.50      6.12 o 
  -3  -5   6       49.18       53.42      2.57 o 
  -2  -5   6      811.38      889.02     20.83 o 
  -1  -5   6     1395.90     1485.47     39.04 o 
   0  -5   6       81.56       88.61      7.56 o 
   1  -5   6       49.80       49.27      5.23 o 
   6  -5   6       59.63       51.57     52.47 o 
   7  -5   6       45.35       28.70     23.15 o 
   8  -5   6      224.80      208.89     19.90 o 
 -10  -4   6       78.27       99.68     19.64 o 
  -9  -4   6       91.22       78.76     17.35 o 
  -8  -4   6      561.43      572.48     31.00 o 
  -7  -4   6       65.58       65.79      9.06 o 
  -5  -4   6     1106.92     1142.80     57.22 o 
  -4  -4   6       93.81      106.18      3.77 o 
  -3  -4   6     1572.92     1516.28     26.73 o 
  -2  -4   6      289.35      329.48      7.31 o 
  -1  -4   6     4601.39     4679.07     61.39 o 
   0  -4   6      588.85      600.18     16.33 o 
   1  -4   6       60.47       74.40      5.93 o 
   2  -4   6      173.84      176.60     20.72 o 
   5  -4   6       46.89       48.70     23.97 o 
   6  -4   6      155.02      148.34     16.02 o 
   7  -4   6      282.42      272.60     35.00 o 
   8  -4   6        4.61       -1.57     12.10 o 
 -11  -3   6       18.42       22.71     10.32 o 
 -10  -3   6        7.24        4.23      3.41 o 
  -9  -3   6       61.39       56.90      7.99 o 
  -8  -3   6      420.44      401.99     18.30 o 
  -7  -3   6      105.56      101.95      6.06 o 
  -6  -3   6      163.68      168.69      6.05 o 
  -5  -3   6      870.91      840.97     26.49 o 
  -4  -3   6       71.17       64.11      3.54 o 
  -3  -3   6       10.40       21.16      4.10 o 
  -2  -3   6     1896.67     2005.41     26.30 o 
  -1  -3   6      573.44      577.72      9.58 o 
   0  -3   6     1863.49     1883.38     60.43 o 
   1  -3   6      430.50      461.24     16.80 o 
   2  -3   6      341.15      354.69     27.68 o 
   3  -3   6      252.73      209.46     26.29 o 
   4  -3   6      777.39      795.83     32.96 o 
   5  -3   6      531.41      504.93     39.11 o 
   6  -3   6      119.57      123.74     14.34 o 
   7  -3   6       15.09        6.62     10.83 o 
   8  -3   6       36.08       23.37     17.03 o 
 -11  -2   6      191.23      206.97     12.57 o 
 -10  -2   6       58.81       50.64      8.12 o 
  -9  -2   6        8.19        7.14      6.69 o 
  -8  -2   6      391.45      397.96     15.74 o 
  -7  -2   6      112.44      125.60      5.75 o 
  -6  -2   6      645.00      629.46     25.45 o 
  -5  -2   6       90.37       94.67      9.11 o 
  -4  -2   6      536.71      571.21     16.71 o 
  -3  -2   6      729.77      737.18     13.94 o 
  -2  -2   6     2833.77     2814.97     65.49 o 
  -1  -2   6      153.76      156.81      6.72 o 
   0  -2   6     5821.30     5519.99    184.42 o 
   1  -2   6      636.91      661.57     19.90 o 
   2  -2   6      191.51      190.36     20.66 o 
   3  -2   6       10.59       14.18      7.26 o 
   4  -2   6      513.33      532.97     22.93 o 
   5  -2   6      295.57      293.66     17.43 o 
   6  -2   6       29.50       19.53     11.28 o 
   7  -2   6       97.08       62.13     42.83 o 
   8  -2   6       14.55        8.56     11.49 o 
 -11  -1   6      294.98      322.93     46.68 o 
 -10  -1   6      354.02      381.19     19.71 o 
  -9  -1   6      222.47      218.57     12.59 o 
  -8  -1   6      236.10      232.66     10.62 o 
  -7  -1   6      186.83      173.97      7.21 o 
  -6  -1   6      278.53      292.07      8.95 o 
  -5  -1   6      145.79      129.82      9.14 o 
  -4  -1   6      155.61      153.37     10.96 o 
  -3  -1   6       13.08       20.77      9.76 o 
  -2  -1   6      798.17      853.05     14.07 o 
  -1  -1   6     1982.88     2024.39     90.18 o 
   0  -1   6     2802.94     2859.10     69.84 o 
   1  -1   6     1298.72     1420.51     42.48 o 
   2  -1   6      531.39      529.16     19.26 o 
   3  -1   6      494.85      459.70     28.12 o 
   4  -1   6     2739.91     2683.40     47.31 o 
   5  -1   6     1420.97     1369.82     34.45 o 
   6  -1   6       28.34       37.64     19.94 o 
   7  -1   6      278.77      279.17     23.53 o 
   8  -1   6      172.90      151.72     18.69 o 
 -11   0   6       16.78       15.07     11.24 o 
 -10   0   6        7.39        2.63      3.54 o 
  -9   0   6      212.27      206.31      9.44 o 
  -8   0   6        4.50       10.01      4.08 o 
  -7   0   6      373.04      356.01     12.93 o 
  -6   0   6       26.72       18.53      4.93 o 
  -5   0   6      187.85      208.38      8.47 o 
  -4   0   6        8.09       20.01      5.28 o 
  -3   0   6     1584.91     1560.22     33.63 o 
  -2   0   6       48.07       46.89      7.67 o 
  -1   0   6     2264.81     2140.78     49.06 o 
   0   0   6      697.70      742.55     14.08 o 
   1   0   6     3274.64     3300.59     70.10 o 
   2   0   6      789.53      801.65     62.94 o 
   3   0   6      400.57      382.49     16.79 o 
   4   0   6     1888.26     1794.41     37.59 o 
   5   0   6       89.93       91.21     41.86 o 
   6   0   6       94.33       83.78     27.46 o 
   7   0   6        2.03        4.58      5.45 o 
   8   0   6       67.96       45.67     36.50 o 
 -11   1   6      293.32      280.69     14.72 o 
 -10   1   6      359.17      382.80     18.67 o 
  -9   1   6      216.33      228.14     10.53 o 
  -8   1   6      245.61      241.83     18.08 o 
  -7   1   6      178.38      164.03      6.51 o 
  -6   1   6      284.89      275.09      6.71 o 
  -5   1   6      151.45      124.70      7.20 o 
  -4   1   6      148.08      162.91      5.72 o 
  -3   1   6       14.59       13.37      3.79 o 
  -2   1   6      798.65      874.10     22.37 o 
  -1   1   6     1975.89     2058.78     31.05 o 
   0   1   6     2812.80     2849.14     45.21 o 
   1   1   6     1315.44     1400.77    104.09 o 
   2   1   6      549.38      535.18     24.16 o 
   3   1   6      487.62      492.59     46.70 o 
   4   1   6     2732.37     2648.37     65.75 o 
   5   1   6     1421.95     1484.78     36.40 o 
   6   1   6       33.57       24.57     15.62 o 
   7   1   6      277.95      284.48     18.63 o 
   8   1   6      173.00      170.86     16.41 o 
 -11   2   6      195.87      195.09     12.89 o 
 -10   2   6       57.69       55.66     10.65 o 
  -9   2   6       11.20        5.51      3.00 o 
  -8   2   6      388.17      393.17     18.63 o 
  -7   2   6      119.06      114.41      6.26 o 
  -6   2   6      655.98      648.23     13.81 o 
  -5   2   6       86.31       89.63      4.65 o 
  -4   2   6      535.67      590.04     14.05 o 
  -3   2   6      730.03      737.10     12.07 o 
  -2   2   6     2832.95     2723.71     44.25 o 
  -1   2   6      153.02      156.58      4.20 o 
   0   2   6     5802.24     5612.35    189.17 o 
   1   2   6      631.46      735.17     18.48 o 
   2   2   6      184.10      185.49      8.02 o 
   3   2   6       10.47       28.76     10.74 o 
   4   2   6      519.83      531.11     20.20 o 
   5   2   6      295.75      296.88     19.55 o 
   6   2   6       29.91       27.14     14.89 o 
   7   2   6       96.68       76.01     38.67 o 
   8   2   6       13.16       12.55     11.93 o 
 -11   3   6       19.32       14.32     12.40 o 
 -10   3   6        6.90        3.74      3.00 o 
  -9   3   6       64.14       68.98     11.58 o 
  -8   3   6      413.78      406.14     14.34 o 
  -7   3   6      113.86      103.80      6.77 o 
  -6   3   6      161.77      167.85      5.82 o 
  -5   3   6      867.97      891.41     26.49 o 
  -4   3   6       74.03       62.72      5.22 o 
  -3   3   6       10.29       20.61      3.60 o 
  -2   3   6     1893.05     1932.80     30.99 o 
  -1   3   6      559.95      570.60     15.38 o 
   0   3   6     1885.64     1921.72     38.99 o 
   1   3   6      419.22      478.03     12.18 o 
   2   3   6      346.57      337.96     13.62 o 
   3   3   6      248.65      225.65     11.24 o 
   4   3   6      780.81      801.61     30.66 o 
   5   3   6      534.22      485.61     24.55 o 
   6   3   6      118.12      131.88     16.28 o 
   7   3   6       17.55        9.54     13.60 o 
   8   3   6       36.18       22.90     17.19 o 
 -10   4   6       78.56       76.89      6.69 o 
  -9   4   6       89.02       81.11      6.40 o 
  -8   4   6      579.42      544.28     19.44 o 
  -7   4   6       61.51       65.78     11.58 o 
  -6   4   6      225.49      228.66      9.75 o 
  -5   4   6     1107.30     1171.85     27.53 o 
  -4   4   6       95.36      105.16      5.11 o 
  -3   4   6     1572.95     1512.12     31.71 o 
  -2   4   6      288.08      335.46      8.24 o 
  -1   4   6     4613.54     4725.13    116.83 o 
   0   4   6      582.68      598.98     15.13 o 
   1   4   6       69.03       70.10      4.10 o 
   2   4   6      171.99      204.36     14.57 o 
   3   4   6      344.09      325.89     10.92 o 
   4   4   6      783.57      770.19     23.18 o 
   5   4   6       45.94       50.36     24.68 o 
   6   4   6      155.74      139.09     11.50 o 
   7   4   6      277.33      263.37     17.79 o 
   8   4   6        5.42        4.65     13.28 o 
 -10   5   6        9.48        8.17      5.30 o 
  -9   5   6      124.84      128.91      9.66 o 
  -8   5   6       12.29        9.64      6.49 o 
  -7   5   6      304.45      296.74     13.02 o 
  -6   5   6      341.64      331.50     14.56 o 
  -5   5   6     2075.58     1937.03     38.62 o 
  -4   5   6       44.93       42.78      4.45 o 
  -3   5   6       46.21       56.15      6.03 o 
  -2   5   6      813.80      881.84     18.49 o 
  -1   5   6     1390.11     1453.72     26.57 o 
   0   5   6       78.75       91.93      5.20 o 
   1   5   6       44.75       55.39      4.99 o 
   2   5   6       55.62       45.56      6.62 o 
   3   5   6      340.37      350.11     15.92 o 
   4   5   6      127.89      121.28      7.32 o 
   5   5   6      136.37      133.73      8.99 o 
   6   5   6       61.76       59.72     26.19 o 
   7   5   6       46.05       29.77     17.46 o 
   8   5   6      222.36      218.91     18.74 o 
 -10   6   6        2.56        4.70      6.95 o 
  -9   6   6      659.35      695.03     22.53 o 
  -8   6   6       45.24       48.17     19.23 o 
  -7   6   6      484.75      503.43     18.89 o 
  -6   6   6       86.41       78.08      9.24 o 
  -5   6   6     1186.50     1160.27     31.97 o 
  -4   6   6       10.90       14.03      5.53 o 
  -3   6   6      315.62      343.01     10.85 o 
  -2   6   6     2894.53     2818.41     53.07 o 
  -1   6   6      123.88      125.59      4.34 o 
   0   6   6      356.49      371.43     12.09 o 
   1   6   6       25.58       31.49      9.80 o 
   2   6   6      465.41      432.71     20.19 o 
   3   6   6      188.16      193.45      8.57 o 
   4   6   6      441.23      448.03     18.65 o 
   5   6   6       91.83       95.91      9.16 o 
   6   6   6       16.33        5.55      6.75 o 
   7   6   6       38.89       19.62     14.88 o 
 -10   7   6        8.79        6.62      4.68 o 
  -9   7   6      169.46      179.66     13.85 o 
  -8   7   6      273.81      283.76     14.99 o 
  -7   7   6      136.87      141.45      8.71 o 
  -6   7   6      229.21      222.96     12.31 o 
  -5   7   6     1780.51     1718.72     54.55 o 
  -4   7   6      414.47      435.35     12.54 o 
  -3   7   6       19.81       16.87      5.15 o 
  -2   7   6       87.40       84.02      6.47 o 
  -1   7   6      847.06      909.00     23.32 o 
   0   7   6      266.29      270.17      8.99 o 
   1   7   6      312.60      304.72     10.59 o 
   2   7   6      780.36      822.05     25.45 o 
   3   7   6       61.78       49.25      6.92 o 
   4   7   6      127.57      144.72     10.06 o 
   5   7   6      276.86      255.52     13.02 o 
   6   7   6      178.51      184.26     11.35 o 
   7   7   6      179.17      200.22     12.73 o 
  -9   8   6      195.36      210.28     13.10 o 
  -8   8   6      299.34      279.12     15.28 o 
  -7   8   6      260.73      261.31     14.46 o 
  -6   8   6       63.27       65.96     26.25 o 
  -5   8   6      338.41      305.55     15.92 o 
  -4   8   6      194.22      178.20     13.49 o 
  -3   8   6       72.88       76.99      7.79 o 
  -2   8   6       63.79       60.17      5.59 o 
  -1   8   6      421.40      451.36     10.11 o 
   0   8   6      137.09      138.00      7.43 o 
   1   8   6      271.81      273.04     11.77 o 
   2   8   6      370.28      404.05     12.66 o 
   3   8   6       24.93       28.11      9.22 o 
   4   8   6       88.58       88.88     11.16 o 
   5   8   6       59.66       54.57     17.61 o 
   6   8   6        0.93        5.01      5.39 o 
   7   8   6       18.09       18.35     11.29 o 
  -9   9   6       93.82      121.52     17.05 o 
  -8   9   6       30.36       19.92      9.38 o 
  -7   9   6      121.64      144.84     13.08 o 
  -6   9   6       75.42       67.05      8.47 o 
  -5   9   6       17.88       18.38      7.41 o 
  -4   9   6       89.23       69.10      9.21 o 
  -3   9   6       63.46       49.75      6.47 o 
  -2   9   6      192.76      178.19     11.21 o 
  -1   9   6      130.20      123.48      6.29 o 
   0   9   6      623.43      601.12     20.25 o 
   1   9   6      379.49      352.80     22.99 o 
   2   9   6      170.27      161.61      9.18 o 
   3   9   6      159.31      177.06      9.40 o 
   4   9   6      256.93      264.15     14.42 o 
   5   9   6      713.40      719.83     24.37 o 
   6   9   6       99.70       95.24     12.90 o 
  -8  10   6       35.40       19.34     19.99 o 
  -7  10   6       83.27       72.21     12.81 o 
  -6  10   6       48.33       58.52      7.98 o 
  -5  10   6       77.06       53.76      8.48 o 
  -4  10   6       18.90       20.25     10.58 o 
  -3  10   6       45.11       34.13     15.63 o 
  -2  10   6      111.17      119.12      5.49 o 
  -1  10   6      234.55      219.33      7.27 o 
   0  10   6      306.61      303.27     11.69 o 
   1  10   6      231.09      236.43      9.39 o 
   2  10   6       80.81       89.82      7.70 o 
   3  10   6       13.05       11.16      6.46 o 
   4  10   6      186.60      205.60     11.35 o 
   5  10   6       24.49       20.98     11.09 o 
   6  10   6       29.26       23.68     13.68 o 
  -7  11   6      120.14      109.09     10.44 o 
  -6  11   6      181.13      161.69     13.15 o 
  -5  11   6      147.21      149.29     12.02 o 
  -4  11   6       61.22       76.19     16.28 o 
  -3  11   6       25.33       16.00      9.26 o 
  -2  11   6      188.80      196.21      6.83 o 
  -1  11   6      437.19      442.65     13.65 o 
   0  11   6       72.93       74.33      7.76 o 
   1  11   6      138.63      140.57      7.35 o 
   2  11   6       27.79       20.06      6.81 o 
   3  11   6      190.35      185.96     14.78 o 
   4  11   6      868.48      942.08     34.47 o 
   5  11   6      128.63      138.95     11.94 o 
  -6  12   6       28.81       28.55     16.19 o 
  -5  12   6      102.65      120.03     11.28 o 
  -4  12   6       64.45       62.53      7.21 o 
  -3  12   6      107.91      114.95      8.26 o 
  -2  12   6      171.95      163.32      8.38 o 
  -1  12   6      346.29      344.26     13.63 o 
   0  12   6       12.51        8.90      3.81 o 
   1  12   6      191.33      199.11     10.01 o 
   2  12   6       53.62       50.54      7.78 o 
   3  12   6       74.06       66.07      7.31 o 
   4  12   6       11.56       13.42      6.93 o 
  -5  13   6       60.29       69.70      8.06 o 
  -4  13   6       61.24       54.12     28.36 o 
  -3  13   6       35.40       25.61     10.86 o 
  -2  13   6      269.39      268.08     14.05 o 
  -1  13   6      221.74      252.30     14.56 o 
   0  13   6       16.92       21.54      9.18 o 
   1  13   6       42.29       40.31     13.58 o 
   2  13   6       95.69       89.78     11.28 o 
   3  13   6       46.76       31.07     21.50 o 
  -3  14   6       45.34       36.51     31.60 o 
  -2  14   6      611.92      624.24     20.17 o 
  -1  14   6       57.74       48.27     26.35 o 
   0  14   6      258.92      282.47     14.29 o 
   1  14   6       84.85       76.43      7.25 o 
  -2 -10   7      965.92      952.95     51.57 o 
  -2  -9   7      165.10      162.64     14.73 o 
  -1  -9   7      322.83      289.07     29.84 o 
  -9  -8   7       56.96       70.52      9.68 o 
  -3  -8   7      465.45      443.58     17.55 o 
  -2  -8   7      105.29       74.13     30.29 o 
  -1  -8   7       81.31       94.53     17.28 o 
  -9  -7   7       13.80        7.77      8.51 o 
  -3  -7   7      140.72      156.97     10.74 o 
  -2  -7   7       65.72       75.09     18.67 o 
  -1  -7   7      152.30      159.22     20.53 o 
   0  -7   7      867.37      788.19     37.70 o 
   7  -7   7        9.08        6.93     10.00 o 
 -10  -6   7       19.77        9.43      5.85 o 
  -9  -6   7       53.94       46.23     26.58 o 
  -8  -6   7       78.12       95.86     26.30 o 
  -4  -6   7     1164.19     1098.40     44.20 o 
  -3  -6   7      321.95      304.87      6.98 o 
  -2  -6   7      182.59      194.29     13.13 o 
  -1  -6   7      683.11      775.71     37.27 o 
   0  -6   7      362.94      349.30     24.14 o 
   1  -6   7     1378.34     1333.03     58.16 o 
   6  -6   7        9.85        6.04      5.42 o 
   7  -6   7       55.30       36.23     35.18 o 
 -10  -5   7       46.66       48.50     15.06 o 
  -9  -5   7      191.59      197.29     11.88 o 
  -8  -5   7       77.86       74.78      9.35 o 
  -4  -5   7      516.88      599.80     14.81 o 
  -3  -5   7      624.00      673.89     20.55 o 
  -2  -5   7     2222.54     2206.48     41.24 o 
  -1  -5   7     1219.13     1268.02     47.30 o 
   0  -5   7      354.75      373.90     40.91 o 
   1  -5   7       84.37       89.27     38.94 o 
   2  -5   7      159.70      132.56     20.53 o 
   3  -5   7      635.60      604.59     39.95 o 
   4  -5   7       39.36       46.64     31.80 o 
   5  -5   7       29.42       16.64     30.43 o 
   6  -5   7       89.96       58.04     33.91 o 
   7  -5   7      244.31      252.37     29.76 o 
 -10  -4   7        8.23        8.13     16.18 o 
  -9  -4   7      330.54      323.83     23.34 o 
  -8  -4   7       55.38       58.09     21.82 o 
  -7  -4   7      830.14      722.57     43.72 o 
  -6  -4   7      957.69      904.37     35.43 o 
  -5  -4   7      652.50      608.92     14.00 o 
  -4  -4   7      178.14      209.77      7.81 o 
  -3  -4   7     1618.86     1686.44     26.39 o 
  -2  -4   7     1034.05     1090.94     21.13 o 
  -1  -4   7     1160.10     1169.78     26.09 o 
   0  -4   7     1565.67     1586.33     33.60 o 
   1  -4   7      170.18      208.23     57.16 o 
   2  -4   7      140.40      141.72     78.18 o 
   3  -4   7      674.89      628.50     44.28 o 
   4  -4   7      779.67      751.95     78.10 o 
   5  -4   7        6.68        7.79      7.10 o 
   6  -4   7       21.87       20.16      9.92 o 
   7  -4   7      234.26      232.49     18.98 o 
 -11  -3   7      161.30      218.86     16.11 o 
 -10  -3   7       46.10       56.20     11.49 o 
  -9  -3   7      207.59      203.79     12.55 o 
  -8  -3   7       18.23       18.18      8.73 o 
  -7  -3   7      279.35      262.38      8.25 o 
  -6  -3   7      133.57      125.65      7.24 o 
  -5  -3   7      149.87      152.74      8.22 o 
  -4  -3   7      366.76      368.58     10.38 o 
  -3  -3   7     1244.31     1206.89     25.57 o 
  -2  -3   7      432.04      455.76      9.30 o 
  -1  -3   7     1036.26     1130.76     23.80 o 
   0  -3   7     1079.69     1116.49     24.62 o 
   1  -3   7      394.94      421.92     15.71 o 
   2  -3   7      341.76      364.29     29.77 o 
   3  -3   7      171.46      152.79     11.83 o 
   4  -3   7       90.69       84.29     13.02 o 
   5  -3   7       48.91       23.61     16.31 o 
   6  -3   7      125.25      148.37     28.78 o 
   7  -3   7      271.76      249.56     19.62 o 
   8  -3   7      204.43      225.91     22.35 o 
 -11  -2   7        7.98       14.62     10.85 o 
 -10  -2   7      125.96      163.17     16.30 o 
  -9  -2   7        5.52        4.85      4.98 o 
  -8  -2   7      353.38      370.31     21.20 o 
  -7  -2   7       58.63       65.56      7.41 o 
  -6  -2   7     1691.72     1679.41     30.40 o 
  -5  -2   7       26.94       26.90     13.72 o 
  -4  -2   7      360.86      406.46     23.63 o 
  -3  -2   7      152.98      155.09      7.89 o 
  -2  -2   7      947.48      954.04     36.85 o 
  -1  -2   7      720.76      698.89     12.15 o 
   0  -2   7      931.63      933.90     20.76 o 
   1  -2   7      751.80      756.54     19.24 o 
   2  -2   7      225.90      220.32     18.66 o 
   3  -2   7     1547.36     1527.71     93.89 o 
   4  -2   7      713.27      744.29     30.79 o 
   5  -2   7        6.34        7.57      5.03 o 
   6  -2   7       38.02       28.55     18.53 o 
   7  -2   7       42.33       35.36     26.43 o 
   8  -2   7       38.47       26.70     18.93 o 
 -11  -1   7       61.49       80.08     16.35 o 
 -10  -1   7       58.96       52.99     22.13 o 
  -9  -1   7       34.91       37.33     13.16 o 
  -8  -1   7      517.31      488.39     16.68 o 
  -7  -1   7      929.15      883.31     25.35 o 
  -6  -1   7       89.50       86.31      4.93 o 
  -5  -1   7      379.05      412.80     11.32 o 
  -4  -1   7      407.62      483.08     41.55 o 
  -3  -1   7      106.42      103.90      3.44 o 
  -2  -1   7      289.99      321.75     21.09 o 
  -1  -1   7       17.75       13.82      5.04 o 
   0  -1   7      777.32      739.83     35.36 o 
   1  -1   7     1721.91     1798.16     47.96 o 
   2  -1   7      226.44      228.32     13.12 o 
   3  -1   7      172.43      187.70     24.63 o 
   4  -1   7       53.28       53.21     32.75 o 
   5  -1   7       26.75       25.23     12.25 o 
   6  -1   7       63.27       62.31     33.78 o 
   7  -1   7       56.18       39.65     31.50 o 
   8  -1   7       19.48       16.95     17.39 o 
 -11   0   7       88.41       89.85      9.38 o 
 -10   0   7        0.25        4.23      6.26 o 
  -9   0   7      355.97      346.18     13.68 o 
  -8   0   7      268.77      271.99      9.12 o 
  -7   0   7       92.12       83.13     10.01 o 
  -6   0   7        7.27        8.60      5.23 o 
  -5   0   7       78.60       86.38      6.57 o 
  -4   0   7       49.10       62.97      5.13 o 
  -3   0   7      627.45      696.36     14.21 o 
  -2   0   7        9.68       11.40     17.81 o 
  -1   0   7      134.58      145.76     19.67 o 
   0   0   7      214.31      202.93      8.85 o 
   1   0   7      986.11     1013.94     80.58 o 
   2   0   7       28.46       38.65     15.07 o 
   3   0   7        0.05        2.99      6.86 o 
   4   0   7      647.44      578.01     87.98 o 
   5   0   7        2.62        9.78      6.08 o 
   6   0   7        4.10        1.50      9.84 o 
   7   0   7        1.60        1.01      7.28 o 
   8   0   7        4.52        3.31      9.53 o 
 -11   1   7       58.11       73.49     25.28 o 
 -10   1   7       58.70       51.08     23.62 o 
  -9   1   7       36.04       33.37     11.50 o 
  -8   1   7      527.51      503.57     21.45 o 
  -7   1   7      916.89      951.88     26.56 o 
  -6   1   7       85.63       82.22      8.54 o 
  -5   1   7      382.18      393.41     10.05 o 
  -4   1   7      414.01      434.97     10.16 o 
  -3   1   7      101.58      106.83      4.36 o 
  -2   1   7      296.73      307.27     11.58 o 
  -1   1   7       17.48       17.25      1.76 o 
   0   1   7      790.30      727.06     17.83 o 
   1   1   7     1705.06     1858.47     66.29 o 
   2   1   7      233.39      255.93     14.02 o 
   3   1   7      176.48      158.26     10.58 o 
   4   1   7       53.78       48.05      3.98 o 
   5   1   7       27.43       26.73     15.17 o 
   6   1   7       60.46       66.62     33.90 o 
   7   1   7       53.04       40.35     19.00 o 
   8   1   7       18.09       16.77     13.03 o 
 -11   2   7        8.10       10.80      8.43 o 
 -10   2   7      129.69      137.41      8.10 o 
  -9   2   7        5.85        5.60      4.09 o 
  -8   2   7      351.53      340.24     12.60 o 
  -7   2   7       59.55       61.93      6.37 o 
  -6   2   7     1697.10     1698.72     25.77 o 
  -5   2   7       27.22       26.80      7.03 o 
  -4   2   7      354.54      402.56     11.16 o 
  -3   2   7      155.32      157.45      7.51 o 
  -2   2   7      946.15      943.93     22.88 o 
  -1   2   7      699.09      717.35     14.10 o 
   0   2   7      919.94      910.99     20.27 o 
   1   2   7      751.29      735.81     39.07 o 
   2   2   7      222.44      230.47      5.00 o 
   3   2   7     1545.80     1473.71     46.43 o 
   4   2   7      713.01      825.15     44.92 o 
   5   2   7        4.02        5.26      5.30 o 
   6   2   7       38.12       28.41     17.20 o 
   7   2   7       47.54       48.40     22.20 o 
   8   2   7       37.94       27.69     42.55 o 
 -11   3   7      162.63      184.55     19.00 o 
 -10   3   7       43.14       43.29      7.51 o 
  -9   3   7      203.20      213.69     10.80 o 
  -8   3   7       17.56       18.97      6.73 o 
  -7   3   7      282.40      271.74      9.57 o 
  -6   3   7      137.51      131.63      5.15 o 
  -5   3   7      148.25      149.44      6.00 o 
  -4   3   7      365.92      370.16      8.71 o 
  -3   3   7     1241.78     1193.51     23.63 o 
  -2   3   7      437.32      467.52     15.12 o 
  -1   3   7     1058.80     1072.86     24.16 o 
   0   3   7     1074.24     1068.46     28.39 o 
   1   3   7      390.54      407.74     13.12 o 
   2   3   7      349.16      354.09     20.58 o 
   3   3   7      169.47      153.28     10.36 o 
   4   3   7       90.71       93.09     11.28 o 
   5   3   7       50.86       33.98     14.23 o 
   6   3   7      128.72      113.50     15.28 o 
   7   3   7      263.69      267.42     17.56 o 
   8   3   7      211.02      182.04     18.40 o 
 -10   4   7        8.11        6.04      4.08 o 
  -9   4   7      334.65      339.26     15.53 o 
  -8   4   7       54.70       56.92      9.15 o 
  -7   4   7      833.50      750.54     29.16 o 
  -6   4   7      952.94      964.77     21.76 o 
  -5   4   7      649.87      603.33     15.26 o 
  -4   4   7      179.02      210.33      7.30 o 
  -3   4   7     1618.25     1684.06     32.29 o 
  -2   4   7     1033.26     1068.45     21.02 o 
  -1   4   7     1146.12     1178.94     27.28 o 
   0   4   7     1565.26     1583.25     36.55 o 
   1   4   7      174.90      192.20      5.32 o 
   2   4   7      134.21      130.96      8.76 o 
   3   4   7      673.22      646.32     29.28 o 
   4   4   7      777.44      749.18     22.94 o 
   5   4   7        6.84        3.41      8.46 o 
   6   4   7       22.46       15.34     14.54 o 
   7   4   7      234.62      251.98     16.96 o 
 -10   5   7       48.26       40.14      6.91 o 
  -9   5   7      190.28      208.21     12.53 o 
  -8   5   7       73.29       74.01      5.86 o 
  -7   5   7      206.09      220.15      9.76 o 
  -6   5   7      156.97      138.56      6.94 o 
  -5   5   7      350.30      302.77     10.60 o 
  -4   5   7      514.20      606.51     15.82 o 
  -3   5   7      625.52      664.75     23.65 o 
  -2   5   7     2211.53     2246.52     35.99 o 
  -1   5   7     1218.22     1234.68     25.14 o 
   0   5   7      357.01      329.29     10.57 o 
   1   5   7       88.61       82.68     17.16 o 
   2   5   7      158.54      144.21      9.59 o 
   3   5   7      638.50      616.56     21.93 o 
   4   5   7       40.09       30.41     14.23 o 
   5   5   7       29.96       27.61     12.01 o 
   6   5   7       93.03       79.39     12.14 o 
   7   5   7      249.13      228.62     17.41 o 
 -10   6   7       21.04       11.34      7.54 o 
  -9   6   7       54.18       52.60      8.22 o 
  -8   6   7       83.96       68.61     20.43 o 
  -7   6   7       46.11       34.54     11.52 o 
  -6   6   7      462.05      465.29     19.02 o 
  -5   6   7       22.62       26.86      9.73 o 
  -4   6   7     1175.55     1118.48     23.18 o 
  -3   6   7      319.33      333.17     10.91 o 
  -2   6   7      195.43      198.46      5.16 o 
  -1   6   7      695.22      700.52     16.83 o 
   0   6   7      362.82      388.56     15.68 o 
   1   6   7     1365.46     1432.11     48.99 o 
   2   6   7      761.21      754.02     22.22 o 
   3   6   7      638.79      642.09     16.01 o 
   4   6   7        6.81        5.25      3.36 o 
   5   6   7      253.31      240.97     20.46 o 
   6   6   7       10.13        5.43      6.58 o 
   7   6   7       53.40       35.79     25.02 o 
  -9   7   7       15.75        5.98      3.85 o 
  -8   7   7      266.23      260.23     13.01 o 
  -7   7   7      301.32      308.68     12.99 o 
  -6   7   7       44.42       50.18     15.74 o 
  -5   7   7      210.98      197.69      9.70 o 
  -4   7   7       51.68       45.27      8.41 o 
  -3   7   7      140.57      152.68      6.89 o 
  -2   7   7       71.08       74.29      4.64 o 
  -1   7   7      148.98      137.90      8.61 o 
   0   7   7      865.53      937.41     25.22 o 
   1   7   7     1093.78     1134.08     31.60 o 
   2   7   7      497.77      497.03     14.12 o 
   3   7   7      266.62      271.45     10.55 o 
   4   7   7      150.95      149.28     17.66 o 
   5   7   7      137.28      154.58      9.52 o 
   6   7   7       54.18       42.31     19.22 o 
   7   7   7       10.61        5.68      7.33 o 
  -9   8   7       55.78       53.75     15.90 o 
  -8   8   7      157.04      152.66      9.52 o 
  -7   8   7      155.24      139.91      8.43 o 
  -6   8   7       24.34       21.40      8.23 o 
  -5   8   7      179.12      179.20      8.49 o 
  -4   8   7       12.38       10.38      5.87 o 
  -3   8   7      469.82      439.40     16.32 o 
  -2   8   7      100.27      102.64      6.76 o 
  -1   8   7       82.15       72.06     13.21 o 
   0   8   7      597.58      596.91     16.59 o 
   1   8   7      553.79      578.55     14.16 o 
   2   8   7     1728.24     1749.57     49.71 o 
   3   8   7       93.29      110.62     17.90 o 
   4   8   7      731.80      770.83     30.46 o 
   5   8   7        5.23        1.46      4.05 o 
   6   8   7      398.57      427.77     15.17 o 
  -8   9   7      189.41      198.01     22.96 o 
  -7   9   7      111.33      112.18     11.33 o 
  -6   9   7      109.15       96.82     12.33 o 
  -5   9   7      126.40      123.17      9.58 o 
  -4   9   7       15.22       21.82     11.21 o 
  -3   9   7      527.35      572.81     26.42 o 
  -2   9   7      172.57      171.99      7.17 o 
  -1   9   7      317.41      309.42     16.33 o 
   0   9   7      764.07      769.38     27.66 o 
   1   9   7     1184.12     1252.52     37.24 o 
   2   9   7       85.43       73.30      8.60 o 
   3   9   7       64.51       71.69      9.62 o 
   4   9   7        2.70        3.35      4.47 o 
   5   9   7       65.63       47.39     24.79 o 
   6   9   7       97.07       86.82     13.28 o 
  -8  10   7       22.78       19.01     14.18 o 
  -7  10   7       92.13       76.70     19.88 o 
  -6  10   7       91.44       94.39      8.08 o 
  -5  10   7        2.31        3.57      4.85 o 
  -4  10   7       18.03       18.61      8.08 o 
  -3  10   7       52.41       52.29     14.51 o 
  -2  10   7      968.15      962.25     40.69 o 
  -1  10   7       22.56       30.64      6.96 o 
   0  10   7      300.55      255.29     12.37 o 
   1  10   7      467.20      489.56     18.26 o 
   2  10   7      128.04      121.24      7.00 o 
   3  10   7      804.45      810.30     35.29 o 
   4  10   7       93.60       94.93      9.01 o 
   5  10   7     1148.31     1260.55     30.75 o 
  -7  11   7      203.46      246.29     13.40 o 
  -6  11   7       10.12        1.16      7.49 o 
  -5  11   7       54.04       48.36      7.85 o 
  -4  11   7        9.09        8.26      5.40 o 
  -3  11   7      111.59      111.60      8.46 o 
  -2  11   7       37.22       35.22     17.94 o 
  -1  11   7      289.78      320.81     13.35 o 
   0  11   7      300.94      294.99     12.21 o 
   1  11   7       29.45       15.88      9.85 o 
   2  11   7      125.60      132.68      8.53 o 
   3  11   7       58.26       47.88     22.49 o 
   4  11   7       87.93       71.84     10.66 o 
  -6  12   7       62.09       63.72      7.34 o 
  -5  12   7      140.38      130.53     12.76 o 
  -4  12   7       33.68       29.51     14.70 o 
  -3  12   7      276.48      299.36     19.60 o 
  -2  12   7      173.24      155.48     19.26 o 
  -1  12   7      315.98      307.65     19.44 o 
   0  12   7      257.27      256.97     11.32 o 
   1  12   7       26.02       17.94      8.98 o 
   2  12   7      118.84      114.60      8.12 o 
   3  12   7       39.06       26.97     15.81 o 
  -5  13   7       10.52        3.08      6.07 o 
  -4  13   7       57.28       53.80      8.60 o 
  -3  13   7       32.09       32.27     25.71 o 
  -2  13   7      255.14      223.20     12.86 o 
  -1  13   7      129.27      135.21     11.20 o 
   0  13   7      409.64      410.41     21.93 o 
   1  13   7       51.02       38.16     15.14 o 
   2  13   7       11.64        9.92      5.92 o 
  -2  14   7      195.72      176.66     13.44 o 
  -1  14   7      157.20      160.59     12.01 o 
  -1 -11   8      231.63      241.50     25.10 o 
   0 -11   8       44.82       30.38     40.30 o 
  -2 -10   8       14.60        8.08     10.04 o 
  -1 -10   8      986.60     1014.22     61.75 o 
   0 -10   8       65.42       76.02     13.98 o 
  -2  -9   8      221.65      219.10     14.72 o 
  -1  -9   8      520.03      544.30     37.27 o 
   0  -9   8      439.38      449.22     53.67 o 
   1  -9   8      108.05      102.29     18.72 o 
  -9  -8   8       66.78       70.86      9.83 o 
  -3  -8   8      160.83      158.78     11.40 o 
  -2  -8   8      131.19      142.07     32.11 o 
  -1  -8   8      154.36      138.63     34.98 o 
   0  -8   8      387.22      380.68     33.23 o 
   1  -8   8      111.48       88.19     53.93 o 
   2  -8   8      280.93      240.74     27.28 o 
   3  -8   8       17.31       13.86     14.78 o 
   4  -8   8      235.10      232.66     30.82 o 
   5  -8   8      190.82      124.00    114.63 o 
  -9  -7   8        9.78       10.78     13.03 o 
  -3  -7   8      450.86      445.99     28.61 o 
  -2  -7   8      302.92      303.73     22.47 o 
  -1  -7   8      291.64      282.14     21.33 o 
   0  -7   8      183.78      157.42     25.55 o 
   1  -7   8      757.01      910.75     46.42 o 
   2  -7   8      571.50      518.19     41.12 o 
   3  -7   8      260.01      237.24     28.35 o 
   4  -7   8      345.59      364.91     89.29 o 
   5  -7   8      155.95      161.60     24.55 o 
   6  -7   8      116.02       77.49     46.78 o 
 -10  -6   8        4.08        3.44      3.48 o 
  -9  -6   8        6.44        3.71      9.11 o 
  -8  -6   8       84.90       51.13     33.78 o 
  -4  -6   8      663.31      700.91     31.37 o 
  -3  -6   8      658.92      661.41     24.86 o 
  -2  -6   8      239.89      267.66     40.40 o 
  -1  -6   8     1276.61     1325.53     48.81 o 
   0  -6   8      849.48      875.66     48.94 o 
   1  -6   8       62.39       67.04     31.96 o 
   2  -6   8       88.88       83.00     62.90 o 
   3  -6   8       43.95       42.91     29.74 o 
   4  -6   8       21.88       26.53     23.71 o 
   5  -6   8       58.45       68.71     51.23 o 
   6  -6   8       44.90       27.10     20.98 o 
 -10  -5   8       18.56       20.67     15.63 o 
  -9  -5   8        7.26        6.61      5.38 o 
  -8  -5   8      279.50      271.48     20.39 o 
  -5  -5   8      695.23      644.16     26.77 o 
  -4  -5   8      252.96      231.27      7.11 o 
  -3  -5   8      525.71      532.09     12.20 o 
  -2  -5   8      685.05      710.91     24.80 o 
  -1  -5   8     1431.81     1420.56     35.53 o 
   0  -5   8     1181.79     1321.16     57.99 o 
   1  -5   8       15.24       15.54     19.32 o 
   2  -5   8      988.21      911.74     43.01 o 
   3  -5   8       14.34        6.62     24.70 o 
   4  -5   8       51.66       67.27     46.09 o 
   5  -5   8       78.31       75.23     36.14 o 
   6  -5   8      139.95      152.84     38.78 o 
   7  -5   8       10.18        6.52     12.17 o 
 -10  -4   8        9.54        4.81      6.62 o 
  -9  -4   8       33.79       15.89     10.02 o 
  -8  -4   8       61.32       43.00     21.84 o 
  -7  -4   8     1836.84     1909.34    105.35 o 
  -6  -4   8      325.71      331.51      9.83 o 
  -5  -4   8       53.39       62.44     16.90 o 
  -4  -4   8      269.54      268.33      5.97 o 
  -3  -4   8      214.84      246.80      5.86 o 
  -2  -4   8      371.20      342.48      8.65 o 
  -1  -4   8     1015.98     1067.83     31.04 o 
   0  -4   8     2961.84     3089.11    186.55 o 
   1  -4   8      666.53      625.01     35.74 o 
   2  -4   8      471.23      395.87     31.51 o 
   3  -4   8       71.65       55.03     50.51 o 
   4  -4   8       80.48       84.39     12.02 o 
   5  -4   8       50.08       38.51     22.26 o 
   6  -4   8       14.93       13.34     13.36 o 
   7  -4   8        4.43        6.65      8.09 o 
 -10  -3   8       38.20       39.46     23.75 o 
  -9  -3   8       48.67       55.33     27.96 o 
  -8  -3   8      307.35      298.40     16.07 o 
  -7  -3   8      298.33      311.07     17.17 o 
  -6  -3   8      492.91      488.93     23.36 o 
  -5  -3   8      454.34      443.72     16.62 o 
  -4  -3   8      179.64      162.69      5.95 o 
  -3  -3   8      244.08      247.03      5.50 o 
  -2  -3   8      109.43      106.16      3.86 o 
  -1  -3   8     1411.56     1376.70     27.12 o 
   0  -3   8      244.09      250.71      6.48 o 
   1  -3   8      266.46      273.50      8.35 o 
   2  -3   8       35.50       23.98     11.83 o 
   3  -3   8      397.58      372.49     19.72 o 
   4  -3   8       99.06      103.54     18.56 o 
   5  -3   8      237.93      218.99     22.86 o 
   6  -3   8       55.51       46.05     22.73 o 
   7  -3   8       34.11       26.77     18.88 o 
 -11  -2   8      157.58      162.99     14.58 o 
 -10  -2   8      124.12      115.21     11.71 o 
  -9  -2   8      160.92      141.80     11.83 o 
  -8  -2   8       34.04       36.91     12.71 o 
  -7  -2   8      231.93      222.48      7.33 o 
  -6  -2   8      145.73      143.05      6.24 o 
  -5  -2   8      142.95      147.65     26.78 o 
  -4  -2   8       44.32       43.78      4.56 o 
  -3  -2   8      191.73      190.96     13.58 o 
  -2  -2   8       61.74       68.99      4.74 o 
  -1  -2   8      217.41      211.63      6.18 o 
   0  -2   8      181.33      186.38      4.12 o 
   1  -2   8      154.51      173.07     13.62 o 
   2  -2   8       34.29       40.04     18.47 o 
   3  -2   8      255.61      254.23     12.83 o 
   4  -2   8       27.95       33.15     13.83 o 
   5  -2   8      286.69      308.80     25.25 o 
   6  -2   8      347.31      365.59     25.86 o 
   7  -2   8       13.23       11.73      9.08 o 
 -11  -1   8       54.03       53.35     21.04 o 
 -10  -1   8      108.19       99.70     13.54 o 
  -9  -1   8       43.52       34.01     21.60 o 
  -8  -1   8      278.95      269.34      8.75 o 
  -7  -1   8      589.98      571.30     14.32 o 
  -6  -1   8      534.75      575.90     16.23 o 
  -5  -1   8       31.08       43.37      5.96 o 
  -4  -1   8      155.92      166.61      6.06 o 
  -3  -1   8       70.50       73.33      3.76 o 
  -2  -1   8       82.62       84.77     13.60 o 
  -1  -1   8       26.74       25.86     20.53 o 
   0  -1   8      966.36     1055.82     39.69 o 
   1  -1   8       11.42       16.98      6.60 o 
   2  -1   8      539.76      502.46     20.26 o 
   3  -1   8      338.09      299.58     24.26 o 
   4  -1   8      138.81      116.43     39.36 o 
   5  -1   8      214.51      218.74     14.55 o 
   6  -1   8      598.83      591.23     33.81 o 
   7  -1   8      281.02      255.11     30.47 o 
 -11   0   8       10.56        6.81      7.79 o 
 -10   0   8      148.52      182.88     15.43 o 
  -9   0   8       38.73       34.96      5.09 o 
  -8   0   8       39.48       32.74     12.50 o 
  -7   0   8      134.03      116.73      7.21 o 
  -6   0   8       12.42       17.56      4.99 o 
  -5   0   8      188.79      186.38     11.24 o 
  -4   0   8      288.11      299.28      8.47 o 
  -3   0   8       26.86       36.94     14.77 o 
  -2   0   8       70.52       72.75     37.53 o 
  -1   0   8        0.36        3.06      7.36 o 
   0   0   8     1111.52     1160.53     66.67 o 
   1   0   8        2.34        2.70      2.84 o 
   2   0   8     1812.81     1945.20     48.99 o 
   3   0   8       15.89        7.78     10.71 o 
   4   0   8       85.43       91.35     11.64 o 
   5   0   8       87.03       73.90     31.67 o 
   6   0   8      441.01      421.47     26.03 o 
   7   0   8      445.76      427.81     38.02 o 
 -11   1   8       52.55       37.04     29.59 o 
 -10   1   8      107.82       91.11     11.18 o 
  -9   1   8       46.05       33.89     13.32 o 
  -8   1   8      283.30      274.49      9.03 o 
  -7   1   8      587.45      557.67     23.38 o 
  -6   1   8      536.23      560.94     15.06 o 
  -5   1   8       35.62       43.57      9.34 o 
  -4   1   8      153.60      161.45      6.20 o 
  -3   1   8       67.07       71.93      8.34 o 
  -2   1   8       81.94       81.92      7.53 o 
  -1   1   8       23.19       23.43      2.22 o 
   0   1   8      981.60     1041.74     26.73 o 
   1   1   8        9.14       15.53      7.74 o 
   2   1   8      538.76      490.12     17.61 o 
   3   1   8      335.53      333.41     21.51 o 
   4   1   8      136.95      136.18     15.44 o 
   5   1   8      220.58      213.92     14.22 o 
   6   1   8      594.82      599.30     32.61 o 
   7   1   8      276.40      268.35     19.47 o 
 -11   2   8      160.77      181.43     15.49 o 
 -10   2   8      124.24      134.16      9.00 o 
  -9   2   8      154.81      140.22      7.86 o 
  -8   2   8       34.05       37.94     14.29 o 
  -7   2   8      233.46      224.09      8.50 o 
  -6   2   8      146.66      148.54      6.62 o 
  -5   2   8      148.37      147.87      5.30 o 
  -4   2   8       47.13       42.20      4.31 o 
  -3   2   8      185.35      190.32      4.21 o 
  -2   2   8       64.05       69.86      7.71 o 
  -1   2   8      230.79      208.35      8.31 o 
   0   2   8      184.63      185.69      5.03 o 
   1   2   8      147.00      174.61      5.41 o 
   2   2   8       34.48       38.67      6.76 o 
   3   2   8      252.74      262.76     12.71 o 
   4   2   8       27.71       28.37     10.23 o 
   5   2   8      286.37      307.55     19.70 o 
   6   2   8      353.47      357.27     23.91 o 
   7   2   8       14.35       12.96     10.47 o 
 -10   3   8       38.30       37.98     19.18 o 
  -9   3   8       53.40       54.49      7.20 o 
  -8   3   8      308.38      287.03     13.05 o 
  -7   3   8      303.28      292.39     13.17 o 
  -6   3   8      491.46      470.91     15.76 o 
  -5   3   8      447.38      450.65     18.12 o 
  -4   3   8      174.22      169.43      9.67 o 
  -3   3   8      246.16      249.54      9.92 o 
  -2   3   8      107.34      100.00     14.87 o 
  -1   3   8     1399.66     1334.70     52.50 o 
   0   3   8      233.06      256.32      6.21 o 
   1   3   8      265.92      280.61      7.61 o 
   2   3   8       34.80       30.49      3.61 o 
   3   3   8      398.65      414.42     22.98 o 
   4   3   8       98.04      102.87     12.00 o 
   5   3   8      233.36      242.38     16.29 o 
   6   3   8       54.15       58.63     21.81 o 
   7   3   8       31.76       16.13     10.09 o 
 -10   4   8        7.54        9.00      5.29 o 
  -9   4   8       33.35       22.87      9.00 o 
  -8   4   8       59.41       48.79     18.11 o 
  -7   4   8     1837.11     1856.74     60.48 o 
  -6   4   8      327.75      340.06     10.20 o 
  -5   4   8       53.95       61.83      5.47 o 
  -4   4   8      278.54      273.75     14.20 o 
  -3   4   8      218.68      241.13      6.43 o 
  -2   4   8      381.66      362.23     15.08 o 
  -1   4   8     1020.43     1037.29     39.21 o 
   0   4   8     2973.27     3011.26     57.09 o 
   1   4   8      670.30      671.26     18.40 o 
   2   4   8      469.84      467.85     20.32 o 
   3   4   8       73.76       66.35     28.34 o 
   4   4   8       81.48      106.86     11.01 o 
   5   4   8       49.34       39.82     24.38 o 
   6   4   8       13.45       19.68     11.44 o 
   7   4   8        5.87        4.82      6.48 o 
 -10   5   8       19.21       24.29     10.10 o 
  -9   5   8        5.68        9.71      8.08 o 
  -8   5   8      284.58      291.16     12.22 o 
  -7   5   8     1783.45     1874.14     60.28 o 
  -6   5   8      537.77      516.06     18.02 o 
  -5   5   8      695.42      718.43     20.82 o 
  -4   5   8      241.41      244.99      9.86 o 
  -3   5   8      523.86      511.47     18.79 o 
  -2   5   8      670.41      702.45     16.96 o 
  -1   5   8     1435.10     1413.77     29.66 o 
   0   5   8     1183.93     1188.11     27.24 o 
   1   5   8       12.90       17.75      5.06 o 
   2   5   8      985.40      973.56     38.11 o 
   3   5   8       11.40       13.69      5.82 o 
   4   5   8       50.94       55.50      9.23 o 
   5   5   8       79.00       96.85     22.83 o 
   6   5   8      140.70      125.02     11.28 o 
   7   5   8       11.64        3.79      6.14 o 
 -10   6   8        4.10        2.50      3.50 o 
  -9   6   8        7.31        7.51      5.85 o 
  -8   6   8       84.74       83.33      7.14 o 
  -7   6   8      311.60      335.62     15.39 o 
  -6   6   8      142.91      136.52     11.39 o 
  -5   6   8       67.91       64.76      7.19 o 
  -4   6   8      667.62      657.35     19.16 o 
  -3   6   8      661.16      622.05     13.78 o 
  -2   6   8      238.45      244.80      6.99 o 
  -1   6   8     1279.20     1298.16     25.63 o 
   0   6   8      846.60      917.09     24.74 o 
   1   6   8       55.21       66.15     21.84 o 
   2   6   8       89.22       96.63     13.90 o 
   3   6   8       40.06       53.94     20.33 o 
   4   6   8       20.80       31.85     12.18 o 
   5   6   8       57.49       59.98     10.77 o 
   6   6   8       42.15       35.57     21.06 o 
  -9   7   8        8.26       10.26      7.24 o 
  -8   7   8       99.42       99.53      9.05 o 
  -7   7   8     1132.24     1146.63     44.59 o 
  -6   7   8      605.75      615.08     20.32 o 
  -5   7   8      298.06      296.22     13.89 o 
  -4   7   8     1441.46     1455.89     23.90 o 
  -3   7   8      444.74      455.47     14.73 o 
  -2   7   8      303.13      292.71     10.35 o 
  -1   7   8      290.11      271.89      8.97 o 
   0   7   8      185.76      165.84      9.41 o 
   1   7   8      762.66      807.64     52.10 o 
   2   7   8      566.43      561.06     27.66 o 
   3   7   8      259.51      252.45     15.18 o 
   4   7   8      346.22      351.08     19.12 o 
   5   7   8      155.04      160.07     12.75 o 
   6   7   8      112.86      109.28     13.92 o 
  -9   8   8       66.10       58.30     18.51 o 
  -8   8   8      181.92      205.61     10.47 o 
  -7   8   8       38.62       42.38     14.89 o 
  -6   8   8      199.94      211.66     13.60 o 
  -5   8   8       27.93       42.10     12.41 o 
  -4   8   8      156.47      167.89      8.01 o 
  -3   8   8      157.35      156.75      7.46 o 
  -2   8   8      132.90      132.01      6.42 o 
  -1   8   8      159.11      145.40      8.55 o 
   0   8   8      392.09      366.98     18.94 o 
   1   8   8      110.25      106.08     10.24 o 
   2   8   8      269.42      291.33     36.26 o 
   3   8   8       17.10       29.30     14.52 o 
   4   8   8      234.14      227.24     17.34 o 
   5   8   8      195.87      206.92     18.46 o 
   6   8   8       41.96       39.47     38.04 o 
  -8   9   8      164.58      162.28     10.43 o 
  -7   9   8      295.46      302.21     17.60 o 
  -6   9   8      132.05      122.72      9.78 o 
  -5   9   8      243.60      246.23     13.88 o 
  -4   9   8      188.95      196.03      9.11 o 
  -3   9   8       34.52       20.41      9.32 o 
  -2   9   8      223.95      205.05      8.10 o 
  -1   9   8      517.63      537.80     23.24 o 
   0   9   8      439.69      452.02     21.42 o 
   1   9   8      112.83      103.10      9.35 o 
   2   9   8       20.08       12.85      7.96 o 
   3   9   8      623.64      683.82     28.55 o 
   4   9   8       21.42       27.59     11.63 o 
   5   9   8       77.69       71.00     11.25 o 
  -8  10   8       15.19       12.60      8.10 o 
  -7  10   8      222.11      233.07     14.47 o 
  -6  10   8       19.64       19.42     12.21 o 
  -5  10   8       40.39       28.70     16.66 o 
  -4  10   8       80.18       90.97      8.93 o 
  -3  10   8       33.95       29.82     12.40 o 
  -2  10   8       15.05       18.80      9.56 o 
  -1  10   8      987.94      901.48     35.71 o 
   0  10   8       67.23       58.33     24.25 o 
   1  10   8      205.81      205.92     10.09 o 
   2  10   8      399.69      380.49     20.01 o 
   3  10   8       54.85       60.73      8.90 o 
   4  10   8       84.26       85.11      8.10 o 
  -7  11   8      547.06      564.14     19.13 o 
  -6  11   8      348.19      367.29     19.93 o 
  -5  11   8       18.68       17.06      8.54 o 
  -4  11   8      130.69      120.70     12.27 o 
  -3  11   8       83.08      106.00      8.54 o 
  -2  11   8      284.43      267.81     14.03 o 
  -1  11   8      230.51      243.36     15.61 o 
   0  11   8       41.91       36.73     15.38 o 
   1  11   8      136.91      125.20      7.76 o 
   2  11   8      377.59      391.35     17.08 o 
   3  11   8       91.80       85.29      9.58 o 
  -6  12   8       64.45       71.10     13.69 o 
  -5  12   8       43.18       47.46     25.98 o 
  -4  12   8       74.92       67.06     18.94 o 
  -3  12   8       56.15       54.93      8.94 o 
  -2  12   8      443.22      442.17     26.32 o 
  -1  12   8       59.84       60.30     17.66 o 
   0  12   8      150.41      154.66     12.94 o 
   1  12   8       17.09       14.45      7.08 o 
   2  12   8       21.75       19.34     12.63 o 
  -4  13   8      323.98      331.18     18.76 o 
  -3  13   8      102.76      112.83     13.52 o 
  -2  13   8      201.27      214.39     19.25 o 
  -1  13   8      810.38      815.99     33.14 o 
   0  13   8       65.01       53.06     16.71 o 
   1  13   8       51.69       64.67     12.04 o 
   1 -12   9        8.02        7.00      5.45 o 
   0 -11   9       43.29       19.87     45.92 o 
   1 -11   9        9.70      101.26     19.77 o 
   2 -11   9       11.10        1.34     10.13 o 
   3 -11   9      107.65       57.13     69.93 o 
  -1 -10   9       58.62       57.19     12.43 o 
   0 -10   9      184.31      180.01     21.47 o 
   1 -10   9        9.71        8.54     10.06 o 
   2 -10   9      107.28       81.30     54.87 o 
   3 -10   9       32.76       29.33     22.06 o 
  -2  -9   9      257.83      250.49     20.08 o 
  -1  -9   9      122.32      114.34     41.74 o 
   0  -9   9       39.61       43.89     25.87 o 
   1  -9   9       13.86       12.22     18.15 o 
   2  -9   9       70.17       68.49     48.68 o 
   3  -9   9      127.01       93.78     98.35 o 
   4  -9   9        9.56        5.90     27.21 o 
  -9  -8   9      244.82      282.24     21.02 o 
  -3  -8   9       37.16       22.93     20.47 o 
  -2  -8   9      102.09       91.37     16.06 o 
  -1  -8   9      485.58      451.37     31.61 o 
   0  -8   9        2.00        5.29      5.28 o 
   1  -8   9       10.48        7.53     14.56 o 
   2  -8   9        8.91       14.25      9.16 o 
   3  -8   9      132.38      152.42     23.19 o 
   4  -8   9       60.46       46.86     42.01 o 
   5  -8   9      184.39      218.19     35.71 o 
  -9  -7   9       64.53       43.10     41.81 o 
  -3  -7   9      202.06      206.10     12.34 o 
  -2  -7   9      896.05      812.79     37.49 o 
  -1  -7   9      306.88      283.94     25.79 o 
   0  -7   9        9.19       11.43     13.07 o 
   1  -7   9      942.76      929.16     56.63 o 
   2  -7   9      141.77      142.89     85.65 o 
   3  -7   9      188.22      176.21     25.92 o 
   4  -7   9       73.68       49.96     39.23 o 
   5  -7   9       20.93       12.00     23.93 o 
  -9  -6   9       14.57       11.79      9.94 o 
  -4  -6   9      620.61      629.29     22.09 o 
  -3  -6   9        1.27        4.93      4.31 o 
  -2  -6   9      388.39      392.30     25.87 o 
  -1  -6   9      332.56      335.72     26.30 o 
   0  -6   9      292.20      292.92     24.65 o 
   1  -6   9        6.79       11.17     18.38 o 
   2  -6   9       21.29       21.51     26.25 o 
   3  -6   9       29.22       24.55     21.92 o 
   4  -6   9      103.90       81.31     35.50 o 
   5  -6   9       37.42       30.84     23.24 o 
   6  -6   9      204.58      219.34     48.77 o 
 -10  -5   9        0.11        2.53      6.36 o 
  -9  -5   9       59.14       54.24     25.17 o 
  -8  -5   9        5.08        7.32      4.06 o 
  -5  -5   9      763.95      765.71     21.61 o 
  -4  -5   9      330.85      335.36     27.88 o 
  -3  -5   9       98.55       77.96     10.54 o 
  -2  -5   9      583.50      563.86     20.48 o 
  -1  -5   9     3392.26     3281.99    137.61 o 
   0  -5   9      171.80      151.38     19.20 o 
   1  -5   9       86.22      108.72     33.92 o 
   2  -5   9       28.43       27.51     14.18 o 
   3  -5   9      171.50      181.42     25.41 o 
   4  -5   9      231.28      211.22     18.85 o 
   5  -5   9        0.20        7.05      8.50 o 
   6  -5   9       12.97        4.08      5.93 o 
 -10  -4   9        6.68        5.69      5.97 o 
  -9  -4   9      106.78      109.48     10.85 o 
  -8  -4   9       16.15       11.52      8.89 o 
  -7  -4   9      847.20      798.16     41.72 o 
  -5  -4   9      974.18     1085.18     46.76 o 
  -4  -4   9        1.49        3.49      2.96 o 
  -3  -4   9      461.77      460.98     11.97 o 
  -2  -4   9      959.33      938.62     18.64 o 
  -1  -4   9      219.92      215.28      5.96 o 
   0  -4   9     2061.28     2109.40     43.38 o 
   1  -4   9      279.85      308.61     30.00 o 
   2  -4   9       17.73       24.33     10.47 o 
   3  -4   9      256.41      243.89     14.48 o 
   4  -4   9      295.76      272.15     18.26 o 
   5  -4   9       30.02       24.76     24.40 o 
   6  -4   9       91.56       81.72     13.71 o 
 -10  -3   9       40.51       33.63     17.59 o 
  -9  -3   9       10.03        7.02      8.48 o 
  -8  -3   9        7.45        9.36      7.29 o 
  -7  -3   9      188.91      180.85     16.72 o 
  -6  -3   9      378.34      371.38     13.27 o 
  -5  -3   9      187.52      165.77     26.92 o 
  -4  -3   9      544.60      591.28     14.67 o 
  -3  -3   9      153.60      146.17      3.68 o 
  -2  -3   9     3701.72     3612.25     47.73 o 
  -1  -3   9      647.55      657.36     15.00 o 
   0  -3   9      348.35      337.88     10.69 o 
   1  -3   9       82.21       84.98      7.95 o 
   2  -3   9       89.17      100.59     10.56 o 
   3  -3   9      154.34      165.59     14.92 o 
   4  -3   9      142.62      164.11     21.33 o 
   5  -3   9      142.78      124.99     40.02 o 
   6  -3   9      174.19      171.17     15.63 o 
 -10  -2   9        6.84        7.16      9.05 o 
  -9  -2   9       27.67       31.70     15.33 o 
  -8  -2   9     1079.49     1103.19     40.93 o 
  -7  -2   9      162.65      155.24      6.43 o 
  -6  -2   9      481.57      532.97     20.02 o 
  -5  -2   9      160.54      174.20      6.84 o 
  -4  -2   9      536.37      537.44     28.61 o 
  -3  -2   9      326.28      295.32      7.87 o 
  -2  -2   9      389.74      387.98     11.82 o 
  -1  -2   9       39.54       28.33      4.21 o 
   0  -2   9      102.76      114.44      7.96 o 
   1  -2   9      419.74      411.27     15.18 o 
   2  -2   9       64.43       60.03     22.56 o 
   3  -2   9      228.08      204.82     13.38 o 
   4  -2   9      308.95      297.60     23.39 o 
   5  -2   9      180.00      174.66     16.62 o 
   6  -2   9      703.21      733.16     34.00 o 
   7  -2   9      125.25      100.63     29.99 o 
 -10  -1   9       21.33       14.94     14.59 o 
  -9  -1   9        1.03        1.56      6.17 o 
  -8  -1   9      257.89      242.04      9.83 o 
  -7  -1   9        0.55        0.15      2.33 o 
  -6  -1   9       53.53       49.21     16.18 o 
  -5  -1   9      349.58      370.02     13.25 o 
  -4  -1   9      656.56      635.09     16.19 o 
  -3  -1   9      309.05      324.65     23.86 o 
  -2  -1   9      832.77      892.42     41.57 o 
  -1  -1   9     1497.09     1507.43     57.76 o 
   0  -1   9      199.82      218.12      9.12 o 
   1  -1   9       91.53       91.22     23.07 o 
   2  -1   9      188.77      185.86     11.46 o 
   3  -1   9     1569.07     1698.03     71.47 o 
   4  -1   9      363.04      361.48     20.19 o 
   5  -1   9      391.98      435.82     43.15 o 
   6  -1   9      131.45      115.15     14.91 o 
   7  -1   9      140.87      131.36     14.90 o 
 -10   0   9       21.52       24.63     14.60 o 
  -9   0   9      888.73      947.67     58.49 o 
  -8   0   9        6.29        8.40      2.79 o 
  -7   0   9      356.43      360.82     14.37 o 
  -6   0   9        0.00        0.84      3.65 o 
  -5   0   9      590.57      579.52     13.56 o 
  -4   0   9      262.71      248.71      3.28 o 
  -3   0   9      189.41      190.08     10.32 o 
  -2   0   9     2302.99     2017.76     81.47 o 
  -1   0   9        8.46       15.20     13.19 o 
   0   0   9     1137.30     1205.77     35.51 o 
   1   0   9        3.59        1.75      4.62 o 
   2   0   9       61.57       47.94     24.30 o 
   3   0   9      700.18      766.37     42.43 o 
   4   0   9      118.52      138.44     18.64 o 
   5   0   9      556.48      551.77     25.91 o 
   6   0   9        2.74        5.52      6.51 o 
   7   0   9      344.07      322.54     24.16 o 
 -10   1   9       23.35       25.08     11.05 o 
  -9   1   9        1.15        2.43      3.18 o 
  -8   1   9      259.95      269.84     13.58 o 
  -7   1   9        0.61        1.02      2.80 o 
  -6   1   9       51.89       46.57     15.97 o 
  -5   1   9      351.57      361.93     11.65 o 
  -4   1   9      669.97      620.04     13.89 o 
  -3   1   9      315.55      304.30     30.69 o 
  -2   1   9      823.07      892.10     29.19 o 
  -1   1   9     1492.63     1589.21     40.39 o 
   0   1   9      203.58      207.81      7.38 o 
   1   1   9       91.68       98.74     15.84 o 
   2   1   9      189.07      180.06      9.47 o 
   3   1   9     1577.46     1714.77     70.18 o 
   4   1   9      361.79      378.90     23.13 o 
   5   1   9      392.27      399.80     21.51 o 
   6   1   9      125.77      124.34     28.43 o 
   7   1   9      144.40      141.94     22.31 o 
 -10   2   9        5.42        8.04      8.21 o 
  -9   2   9       27.49       21.35      8.86 o 
  -8   2   9     1082.75     1115.99     43.70 o 
  -7   2   9      163.74      145.17      7.58 o 
  -6   2   9      490.56      541.30     15.27 o 
  -5   2   9      159.92      170.65      7.01 o 
  -4   2   9      528.55      540.73     13.92 o 
  -3   2   9      326.09      310.11     15.54 o 
  -2   2   9      391.37      384.92     15.45 o 
  -1   2   9       40.05       41.66      4.46 o 
   0   2   9      102.71      119.11      4.37 o 
   1   2   9      418.78      374.91      9.45 o 
   2   2   9       62.07       62.65      4.32 o 
   3   2   9      221.20      224.13     14.67 o 
   4   2   9      307.20      302.67     16.76 o 
   5   2   9      180.44      169.70     19.80 o 
   6   2   9      705.92      706.89     27.52 o 
   7   2   9      123.32      104.54     22.27 o 
 -10   3   9       41.83       41.26      6.77 o 
  -9   3   9       11.28        6.55      4.71 o 
  -8   3   9        8.34        6.05      3.56 o 
  -7   3   9      193.17      180.25      9.37 o 
  -6   3   9      372.21      369.53     12.35 o 
  -5   3   9      184.67      174.33      6.53 o 
  -4   3   9      545.69      552.05     16.11 o 
  -3   3   9      156.17      138.34     10.80 o 
  -2   3   9     3709.55     3688.48    172.75 o 
  -1   3   9      640.83      668.69     15.81 o 
   0   3   9      345.93      346.31      8.95 o 
   1   3   9       85.82       90.26      6.54 o 
   2   3   9       93.69       96.96      4.32 o 
   3   3   9      163.53      139.80     11.12 o 
   4   3   9      142.23      167.96     35.25 o 
   5   3   9      143.19      139.70     11.02 o 
   6   3   9      179.35      159.90     17.06 o 
 -10   4   9        6.15        4.38      3.90 o 
  -9   4   9      107.54      116.20      8.52 o 
  -8   4   9       16.04       12.89      6.51 o 
  -7   4   9      859.87      846.77     24.19 o 
  -6   4   9      759.23      784.50     26.93 o 
  -5   4   9      981.90      973.69     26.68 o 
  -4   4   9        1.37        2.31      1.50 o 
  -3   4   9      456.57      466.31     27.08 o 
  -2   4   9      961.29      908.39     25.17 o 
  -1   4   9      222.35      212.91     10.25 o 
   0   4   9     2059.28     2052.31     35.88 o 
   1   4   9      275.76      277.27      6.70 o 
   2   4   9       15.38       19.99      9.50 o 
   3   4   9      247.84      262.40     14.80 o 
   4   4   9      295.37      302.79     19.13 o 
   5   4   9       27.68       28.37     14.08 o 
   6   4   9       88.29       68.08     19.35 o 
 -10   5   9        0.09        1.51      3.03 o 
  -9   5   9       60.29       55.28      6.64 o 
  -8   5   9        5.80        3.40      2.64 o 
  -7   5   9      367.79      375.26     14.29 o 
  -6   5   9     1815.69     1888.32     48.02 o 
  -5   5   9      753.02      770.79     15.02 o 
  -4   5   9      326.88      331.17     17.59 o 
  -3   5   9      101.58       94.76     11.00 o 
  -2   5   9      579.60      551.93     20.90 o 
  -1   5   9     3390.76     3484.00     42.71 o 
   0   5   9      174.14      170.28      6.04 o 
   1   5   9       90.40       98.04      6.88 o 
   2   5   9       24.96       18.21     11.15 o 
   3   5   9      175.26      163.81     16.86 o 
   4   5   9      239.07      241.17     18.15 o 
   5   5   9        0.39        3.62      4.81 o 
   6   5   9       10.94       14.86     10.77 o 
  -9   6   9       14.58       14.51      8.11 o 
  -8   6   9      277.82      299.18     14.75 o 
  -7   6   9      206.60      224.41      9.36 o 
  -6   6   9      833.53      864.08     28.04 o 
  -5   6   9      179.98      162.92      7.78 o 
  -4   6   9      625.79      605.23     13.31 o 
  -3   6   9        1.30        1.76      2.82 o 
  -2   6   9      387.83      380.64     12.86 o 
  -1   6   9      333.14      342.06     11.98 o 
   0   6   9      292.09      304.27      8.72 o 
   1   6   9        5.36       13.80      5.85 o 
   2   6   9       23.19       19.76     10.46 o 
   3   6   9       30.10       26.46      8.89 o 
   4   6   9       97.41       80.22     30.56 o 
   5   6   9       40.57       25.56     12.41 o 
   6   6   9      202.99      218.78     21.05 o 
  -9   7   9       62.97       70.09      6.85 o 
  -8   7   9      321.44      338.95     14.61 o 
  -7   7   9      248.06      219.33     11.05 o 
  -6   7   9      162.19      155.63      7.42 o 
  -5   7   9      217.42      210.92      7.37 o 
  -4   7   9      122.64      106.14      5.52 o 
  -3   7   9      202.97      213.75     10.19 o 
  -2   7   9      898.84      865.93     19.43 o 
  -1   7   9      308.98      301.12     13.11 o 
   0   7   9       12.19        9.74      6.37 o 
   1   7   9      944.16     1001.83     44.24 o 
   2   7   9      141.43      145.42     14.99 o 
   3   7   9      194.79      191.05     12.69 o 
   4   7   9       75.62       88.37     18.73 o 
   5   7   9       19.87       21.02     12.00 o 
  -9   8   9      243.18      242.60     11.63 o 
  -8   8   9       14.00       11.42      5.85 o 
  -7   8   9      328.76      359.05     14.02 o 
  -6   8   9       21.46       27.22      9.85 o 
  -5   8   9      262.49      290.30     20.72 o 
  -4   8   9       65.90       55.19      4.96 o 
  -3   8   9       33.06       44.07      7.02 o 
  -2   8   9      101.67       98.09      8.36 o 
  -1   8   9      480.51      436.56     27.43 o 
   0   8   9        2.20        5.92      5.14 o 
   1   8   9       11.13        9.45      6.81 o 
   2   8   9       10.48        8.61      5.29 o 
   3   8   9      129.72      135.56     11.88 o 
   4   8   9       59.70       42.46     19.87 o 
   5   8   9      185.30      167.75     18.24 o 
  -8   9   9       53.95       64.53      9.10 o 
  -7   9   9      132.37      130.68      9.44 o 
  -6   9   9      122.66      153.42     11.98 o 
  -5   9   9       31.25       20.89     11.33 o 
  -4   9   9       79.52       83.65      7.59 o 
  -3   9   9       92.86       86.69     15.22 o 
  -2   9   9      256.99      251.15     13.89 o 
  -1   9   9      125.42      101.78      8.95 o 
   0   9   9       40.37       29.55     12.78 o 
   1   9   9       16.09       10.87      7.32 o 
   2   9   9       71.36       81.87      9.17 o 
   3   9   9      132.01      129.90     12.38 o 
   4   9   9        9.88        6.92      5.90 o 
  -7  10   9       39.33       25.30     14.93 o 
  -6  10   9      349.43      364.96     17.10 o 
  -5  10   9       19.85       11.47      9.69 o 
  -4  10   9       39.89       31.08     17.04 o 
  -3  10   9      268.04      285.84     16.10 o 
  -2  10   9       22.43       14.68     11.72 o 
  -1  10   9       58.34       57.24     22.50 o 
   0  10   9      184.56      174.32     14.98 o 
   1  10   9        9.51        9.78      7.30 o 
   2  10   9      103.89       98.56      9.67 o 
   3  10   9       32.43       21.06     13.52 o 
  -6  11   9        6.37        6.96      8.10 o 
  -5  11   9      199.76      204.62     15.80 o 
  -4  11   9       47.96       50.03     15.90 o 
  -3  11   9      247.14      245.97     17.99 o 
  -2  11   9        8.07        3.81      4.55 o 
  -1  11   9      247.50      270.42     15.55 o 
   0  11   9       45.13       33.75     18.05 o 
   1  11   9        9.45        5.01      5.93 o 
   2  11   9        8.80        7.66      7.75 o 
   3  11   9      103.81       57.16     58.98 o 
  -5  12   9      267.05      296.23     13.56 o 
  -4  12   9       31.65       18.74      9.85 o 
  -3  12   9      120.10      115.71     11.87 o 
  -2  12   9      145.41      138.87     13.16 o 
  -1  12   9       46.27       31.74     19.85 o 
   0  12   9        6.69        8.92      6.58 o 
   1  12   9        8.23        7.61      5.03 o 
  -2  13   9      346.03      311.85     43.48 o 
   0 -11  10        1.16       -7.05     11.23 o 
   1 -11  10       53.56       27.45     43.60 o 
  -1 -10  10       94.60       80.78     13.13 o 
   0 -10  10       45.99       26.37     43.22 o 
   1 -10  10      175.05      154.94     60.94 o 
   2 -10  10       12.53        4.64     17.93 o 
  -2  -9  10       34.36       34.98     28.54 o 
  -1  -9  10      130.06      135.24     38.44 o 
   0  -9  10       48.31       29.65     28.33 o 
   1  -9  10      265.02      274.88     29.77 o 
   2  -9  10       49.70       24.67     24.65 o 
   3  -9  10       15.17       14.37     27.40 o 
  -2  -8  10      606.58      615.39     36.75 o 
  -1  -8  10       85.33       66.17     45.13 o 
   0  -8  10       21.45       10.76     14.97 o 
   1  -8  10      248.58      225.17     26.89 o 
   2  -8  10      232.54      259.89     47.62 o 
   3  -8  10      131.74      124.84     40.07 o 
   4  -8  10      163.73      119.24     23.62 o 
  -9  -7  10        8.59       10.68      4.97 o 
  -3  -7  10        3.34        3.97      6.86 o 
  -2  -7  10       17.86       11.66     18.62 o 
  -1  -7  10       75.64       69.21     39.71 o 
   0  -7  10       21.53       18.46     16.13 o 
   1  -7  10      332.70      342.91     31.10 o 
   2  -7  10       35.58       19.17     41.52 o 
   3  -7  10      303.72      274.37     29.55 o 
   4  -7  10       53.24       33.37     41.72 o 
   5  -7  10      319.99      315.20     34.85 o 
  -9  -6  10       20.03       18.58     21.66 o 
  -4  -6  10       37.68       33.69     30.55 o 
  -3  -6  10     1887.79     1999.20    109.95 o 
  -2  -6  10       62.98       71.84     10.88 o 
  -1  -6  10      155.68      134.50     16.55 o 
   0  -6  10       77.19       57.45     34.35 o 
   1  -6  10      405.77      423.84     35.19 o 
   2  -6  10       63.73       51.66     37.49 o 
   3  -6  10      114.84       70.52     71.39 o 
   4  -6  10      138.98      114.70     14.43 o 
   5  -6  10       53.74       31.82     22.65 o 
  -9  -5  10       27.20       14.97     14.85 o 
  -8  -5  10       85.99       88.59     10.56 o 
  -5  -5  10     1164.04     1164.43     64.59 o 
  -4  -5  10        8.22       10.47      6.48 o 
  -3  -5  10       10.04        9.76     10.99 o 
  -2  -5  10        9.25        6.33      5.17 o 
  -1  -5  10      151.04      152.78     16.06 o 
   0  -5  10      469.50      473.39     36.22 o 
   1  -5  10      393.94      446.43     78.25 o 
   2  -5  10      286.97      281.52     29.16 o 
   3  -5  10        3.10        5.90      7.10 o 
   4  -5  10      114.03      118.98     40.61 o 
   5  -5  10      200.86      214.37     21.30 o 
 -10  -4  10        9.65       10.39      9.76 o 
  -9  -4  10      200.73      205.24     23.76 o 
  -8  -4  10      231.88      210.56     19.27 o 
  -7  -4  10      287.43      272.07     21.42 o 
  -5  -4  10      955.81     1014.84     57.35 o 
  -4  -4  10      379.49      408.54     22.19 o 
  -3  -4  10      562.55      573.80     30.98 o 
  -2  -4  10     1528.98     1697.44     77.53 o 
  -1  -4  10      143.01      144.61     17.72 o 
   0  -4  10     1358.95     1383.43     49.92 o 
   1  -4  10      327.12      305.82     18.73 o 
   2  -4  10      153.33      138.54     11.42 o 
   3  -4  10       24.94       17.04     14.77 o 
   4  -4  10       35.83       38.75     22.46 o 
   5  -4  10       10.35        5.87      4.66 o 
   6  -4  10       19.01       11.23      9.49 o 
 -10  -3  10       40.81       45.01     41.46 o 
  -9  -3  10      152.95      161.57     16.90 o 
  -8  -3  10      202.35      181.92     11.92 o 
  -7  -3  10      173.32      153.46     12.03 o 
  -6  -3  10      388.51      367.68     19.66 o 
  -5  -3  10     1706.92     1769.57     47.48 o 
  -4  -3  10       89.50       84.49     20.03 o 
  -3  -3  10      815.17      800.01     25.82 o 
  -2  -3  10       36.61       27.99     11.38 o 
  -1  -3  10      636.45      637.72     17.21 o 
   0  -3  10      370.49      394.98     23.81 o 
   1  -3  10      307.30      284.04     33.30 o 
   2  -3  10      124.99      117.92      9.66 o 
   3  -3  10       15.34       10.63      5.73 o 
   4  -3  10      233.52      222.48     15.82 o 
   5  -3  10      210.81      209.58     16.35 o 
   6  -3  10       62.70       58.52     24.28 o 
 -10  -2  10      243.42      227.36     12.70 o 
  -9  -2  10       86.32      102.52     10.43 o 
  -8  -2  10      459.25      405.99     20.39 o 
  -7  -2  10      291.76      297.53     11.65 o 
  -6  -2  10      336.51      314.02     12.84 o 
  -5  -2  10      750.21      790.04     57.19 o 
  -4  -2  10       56.51       53.93      2.62 o 
  -3  -2  10     2662.55     2668.48     97.78 o 
  -2  -2  10      516.82      568.04     29.07 o 
  -1  -2  10      397.59      358.62     28.19 o 
   0  -2  10      113.11      113.43      6.13 o 
   1  -2  10      557.45      565.79     25.92 o 
   2  -2  10       73.28       67.68     14.01 o 
   3  -2  10       83.77       98.53     23.76 o 
   4  -2  10       65.68       57.97     15.01 o 
   5  -2  10       92.21       95.99     20.79 o 
   6  -2  10        8.80        5.46      5.61 o 
 -10  -1  10      137.49      169.68     14.89 o 
  -9  -1  10      587.08      596.95     25.78 o 
  -8  -1  10     1168.70     1126.55     46.90 o 
  -7  -1  10      243.63      244.86      7.94 o 
  -6  -1  10      199.31      189.92      7.06 o 
  -5  -1  10      299.98      315.31     12.34 o 
  -4  -1  10      185.66      226.82     42.03 o 
  -3  -1  10      243.96      207.67     19.65 o 
  -2  -1  10       22.50       24.39     22.38 o 
  -1  -1  10       30.14       25.41     17.45 o 
   0  -1  10      211.54      239.44      6.60 o 
   1  -1  10       53.56       63.99      6.77 o 
   2  -1  10       12.15        8.30      5.06 o 
   3  -1  10       66.46       64.59     16.01 o 
   4  -1  10      309.84      335.13     18.90 o 
   5  -1  10      458.68      466.83     24.27 o 
   6  -1  10      192.49      181.78     14.16 o 
 -10   0  10       27.51       25.31     26.01 o 
  -9   0  10      560.41      587.70     24.71 o 
  -8   0  10      794.46      787.65     26.33 o 
  -7   0  10       43.97       35.75     13.04 o 
  -6   0  10      258.87      239.18      8.40 o 
  -5   0  10        1.11        0.78      2.41 o 
  -4   0  10      561.18      579.87     25.34 o 
  -3   0  10       70.84       57.48      8.79 o 
  -2   0  10      400.50      404.32     27.87 o 
  -1   0  10       16.10       18.46     10.07 o 
   0   0  10      509.34      535.85     14.78 o 
   1   0  10        0.00        0.80      3.92 o 
   2   0  10        7.95        5.83      5.50 o 
   3   0  10       28.03       26.62     10.61 o 
   4   0  10      187.61      201.64     28.29 o 
   5   0  10       73.86       92.36     17.17 o 
   6   0  10        1.50        5.35      7.05 o 
 -10   1  10      135.89      139.30     17.84 o 
  -9   1  10      586.01      580.27     21.39 o 
  -8   1  10     1163.70     1182.25     38.08 o 
  -7   1  10      247.52      248.46      8.29 o 
  -6   1  10      201.03      200.69     10.15 o 
  -5   1  10      305.35      297.13     10.28 o 
  -4   1  10      179.39      200.31     12.00 o 
  -3   1  10      247.15      229.54     15.89 o 
  -2   1  10       22.34       28.43     15.21 o 
  -1   1  10       29.15       29.06     14.97 o 
   0   1  10      207.15      243.13     13.20 o 
   1   1  10       54.28       68.69     10.05 o 
   2   1  10       10.39        7.92      6.19 o 
   3   1  10       64.42       74.90     13.07 o 
   4   1  10      308.91      282.94     26.86 o 
   5   1  10      464.22      529.62     53.46 o 
   6   1  10      190.92      214.46     15.39 o 
 -10   2  10      245.52      258.67     19.29 o 
  -9   2  10       86.26       92.40      6.12 o 
  -8   2  10      466.49      444.45     16.69 o 
  -7   2  10      296.34      289.79     10.55 o 
  -6   2  10      337.86      349.27     15.07 o 
  -5   2  10      740.70      768.25     13.79 o 
  -4   2  10       56.50       55.25     26.43 o 
  -3   2  10     2669.10     2743.88     81.60 o 
  -2   2  10      517.25      553.20     24.87 o 
  -1   2  10      399.34      415.56      9.99 o 
   0   2  10      113.60      114.34      4.73 o 
   1   2  10      547.62      592.01     11.89 o 
   2   2  10       72.26       71.18      4.84 o 
   3   2  10       90.56       91.05      9.29 o 
   4   2  10       64.17       42.86     29.53 o 
   5   2  10       90.01      121.52     18.10 o 
   6   2  10        9.07        4.56     13.96 o 
 -10   3  10       39.99       41.37     11.00 o 
  -9   3  10      152.19      145.53      8.03 o 
  -8   3  10      197.90      207.95      9.99 o 
  -7   3  10      168.33      168.45      7.34 o 
  -6   3  10      384.41      380.71     14.97 o 
  -5   3  10     1719.59     1820.50     36.28 o 
  -4   3  10       88.12       89.36      2.91 o 
  -3   3  10      807.02      755.64     28.50 o 
  -2   3  10       35.34       36.39     16.18 o 
  -1   3  10      632.01      651.34     22.69 o 
   0   3  10      373.85      405.03     12.91 o 
   1   3  10      314.33      272.52     11.44 o 
   2   3  10      121.67      108.09     13.53 o 
   3   3  10       12.62       10.16     11.17 o 
   4   3  10      233.44      238.24     15.19 o 
   5   3  10      210.34      230.25     16.51 o 
   6   3  10       65.85       62.28     22.52 o 
 -10   4  10        9.36        8.78      5.15 o 
  -9   4  10      201.94      202.06     13.05 o 
  -8   4  10      237.30      224.70     11.38 o 
  -7   4  10      291.77      296.70     12.76 o 
  -6   4  10      494.00      491.50     16.29 o 
  -5   4  10      960.51      946.06     31.79 o 
  -4   4  10      383.78      346.48      7.99 o 
  -3   4  10      564.54      579.84     25.58 o 
  -2   4  10     1527.84     1626.98     51.89 o 
  -1   4  10      143.44      133.03      8.03 o 
   0   4  10     1347.49     1380.93     23.42 o 
   1   4  10      326.44      307.27     12.75 o 
   2   4  10      159.32      161.40      9.83 o 
   3   4  10       25.68       22.95     13.37 o 
   4   4  10       36.09       37.21     22.16 o 
   5   4  10        9.38        7.22      5.79 o 
   6   4  10       18.53       14.34     11.88 o 
  -9   5  10       25.96       28.18     10.95 o 
  -8   5  10       82.45       87.59      7.96 o 
  -7   5  10       73.29       75.32      7.36 o 
  -6   5  10      284.08      271.14     13.06 o 
  -5   5  10     1146.17     1144.04     39.37 o 
  -4   5  10        8.50       10.82      4.59 o 
  -3   5  10       11.02        3.17      5.60 o 
  -2   5  10        8.85        0.36     11.14 o 
  -1   5  10      148.60      154.18      7.45 o 
   0   5  10      471.20      475.07     17.85 o 
   1   5  10      385.90      328.76     21.68 o 
   2   5  10      292.72      293.19     18.19 o 
   3   5  10        4.10        8.63      7.65 o 
   4   5  10      114.70      120.13     12.88 o 
   5   5  10      203.59      227.55     32.47 o 
  -9   6  10       20.65       13.78     10.81 o 
  -8   6  10      216.11      215.12     14.52 o 
  -7   6  10      120.04      105.62      9.35 o 
  -6   6  10      243.82      226.46      9.72 o 
  -5   6  10      113.19      109.59      9.94 o 
  -4   6  10       37.70       35.82      5.92 o 
  -3   6  10     1894.19     1825.88     74.42 o 
  -2   6  10       63.29       66.46      5.63 o 
  -1   6  10      155.09      139.85      6.29 o 
   0   6  10       77.28       81.33      8.71 o 
   1   6  10      417.59      416.79     19.80 o 
   2   6  10       62.50       61.66      7.25 o 
   3   6  10      108.17       94.00     17.64 o 
   4   6  10      139.00      136.66     12.08 o 
   5   6  10       55.61       34.53     14.97 o 
  -9   7  10       10.25        8.58      6.53 o 
  -8   7  10       29.49       25.16     10.46 o 
  -7   7  10       89.00       80.96     29.34 o 
  -6   7  10       40.74       47.95      8.18 o 
  -5   7  10        7.23        8.20      5.57 o 
  -4   7  10       18.84       19.84      7.48 o 
  -3   7  10        3.01        8.18      5.42 o 
  -2   7  10       18.89       15.46      4.36 o 
  -1   7  10       74.72       68.60      4.94 o 
   0   7  10       21.85       17.60      8.04 o 
   1   7  10      323.88      333.00     18.57 o 
   2   7  10       33.74       21.65     11.57 o 
   3   7  10      314.64      325.96     17.94 o 
   4   7  10       51.24       61.12     19.53 o 
  -8   8  10       34.56       27.22     11.72 o 
  -7   8  10      168.01      146.25     11.05 o 
  -6   8  10       35.88       38.68     11.22 o 
  -5   8  10        3.75        5.50      2.70 o 
  -4   8  10       55.64       54.75      5.81 o 
  -3   8  10       71.28       67.57      7.52 o 
  -2   8  10      610.11      550.07     19.29 o 
  -1   8  10       86.35       77.40     19.86 o 
   0   8  10       16.55       12.72      7.68 o 
   1   8  10      248.41      249.49     16.42 o 
   2   8  10      230.81      238.23     15.80 o 
   3   8  10      130.64      114.10     12.23 o 
   4   8  10      168.84      170.19     44.94 o 
  -8   9  10      147.57      149.30     15.21 o 
  -7   9  10      189.72      181.19     13.14 o 
  -6   9  10       51.62       28.87     14.31 o 
  -5   9  10        1.92        3.08      2.85 o 
  -4   9  10       97.26       99.26      7.51 o 
  -3   9  10      238.72      210.31     21.06 o 
  -2   9  10       33.89       28.87     15.77 o 
  -1   9  10      131.97      123.59      8.70 o 
   0   9  10       46.54       49.46     14.13 o 
   1   9  10      270.44      269.68     15.25 o 
   2   9  10       46.97       40.57     18.07 o 
   3   9  10       16.63       14.42      7.58 o 
  -7  10  10      145.75      148.58     18.02 o 
  -6  10  10       21.96       19.72     15.28 o 
  -5  10  10       16.86       23.38     19.51 o 
  -4  10  10        4.92        6.10      5.72 o 
  -3  10  10       45.23       45.02     40.64 o 
  -2  10  10       43.04       32.42     16.89 o 
  -1  10  10       90.92       96.89      9.51 o 
   0  10  10       46.85       34.86     18.14 o 
   1  10  10      171.36      164.54     16.33 o 
   2  10  10       12.12        9.56     30.53 o 
   3  10  10       85.70       64.40     61.96 o 
  -6  11  10      185.58      179.46     18.08 o 
  -5  11  10       64.25       40.69     44.13 o 
  -4  11  10        8.83        7.43      8.78 o 
  -3  11  10       13.63       14.78     16.88 o 
  -2  11  10       19.15        6.93      8.01 o 
  -1  11  10       19.29       13.37      9.01 o 
   0  11  10        1.32        4.00      3.49 o 
   1  11  10       52.95       47.82     10.50 o 
  -4  12  10      254.05      310.40     25.79 o 
  -3  12  10       27.25       21.02     25.67 o 
  -2  12  10      100.75      102.60     35.17 o 
  -1  12  10      100.14       93.20     10.86 o 
   0  12  10      262.50      268.63     25.27 o 
   0 -10  11       44.76       32.65     28.62 o 
   1 -10  11      184.45      195.75     24.22 o 
  -1  -9  11      109.37       92.06     44.78 o 
   0  -9  11      228.80      231.20     27.23 o 
   1  -9  11       28.18       22.09     21.28 o 
   2  -9  11      148.99      108.54     92.54 o 
  -2  -8  11      124.06      108.23     33.01 o 
  -1  -8  11       63.28       69.68     15.80 o 
   0  -8  11      336.28      352.21     33.42 o 
   1  -8  11       76.41       52.23     48.20 o 
   2  -8  11       38.85       47.79     40.79 o 
   3  -8  11      545.86      551.83     41.69 o 
  -3  -7  11      640.02      668.20     39.33 o 
  -2  -7  11      623.63      593.47     38.58 o 
  -1  -7  11      596.51      587.21     50.87 o 
   0  -7  11      138.85      125.82     17.19 o 
   1  -7  11      245.13      262.94     28.61 o 
   2  -7  11      191.20      206.77     25.41 o 
   3  -7  11       47.55       30.24     28.90 o 
   4  -7  11       17.09       17.96     27.18 o 
  -9  -6  11      132.45      149.36     15.92 o 
  -4  -6  11       34.02       33.94     21.64 o 
  -3  -6  11      267.36      287.07     21.76 o 
  -2  -6  11      220.18      188.43     16.61 o 
  -1  -6  11      472.60      520.53     36.96 o 
   0  -6  11      262.84      252.69     24.55 o 
   1  -6  11      132.04      158.69     22.92 o 
   2  -6  11      535.12      522.86     45.62 o 
   3  -6  11       35.85       22.95     15.83 o 
   4  -6  11      617.22      604.35     42.94 o 
  -9  -5  11       69.44       53.70     32.34 o 
  -8  -5  11        7.32       10.18      7.32 o 
  -4  -5  11      351.96      378.51     25.22 o 
  -3  -5  11      278.77      244.90     17.35 o 
  -2  -5  11      401.96      423.09     29.14 o 
  -1  -5  11       79.48       90.25     14.89 o 
   0  -5  11      594.22      672.77     42.65 o 
   1  -5  11      492.19      480.90     38.97 o 
   2  -5  11      328.47      337.43     31.73 o 
   3  -5  11        4.38       19.34     26.75 o 
   4  -5  11       83.02       59.03     47.64 o 
  -9  -4  11        8.68        9.56     13.32 o 
  -8  -4  11       77.68       59.93     10.52 o 
  -7  -4  11      254.72      297.89     24.39 o 
  -5  -4  11       92.41       86.66     24.58 o 
  -4  -4  11       39.41       45.68     34.74 o 
  -3  -4  11       20.77       14.68     13.67 o 
  -2  -4  11      281.47      313.24     29.26 o 
  -1  -4  11       86.95       72.12     39.21 o 
   0  -4  11      136.63      151.35     35.57 o 
   1  -4  11      342.09      333.08     30.19 o 
   2  -4  11      227.31      242.20     57.30 o 
   3  -4  11      604.82      597.75     50.28 o 
   4  -4  11       29.37       22.81     23.53 o 
   5  -4  11      274.46      270.33     30.14 o 
 -10  -3  11      193.69      205.62     17.84 o 
  -9  -3  11       59.64       46.12     29.88 o 
  -8  -3  11       57.50       50.18     32.92 o 
  -7  -3  11       50.54       83.27     42.29 o 
  -6  -3  11       67.32       44.97     29.84 o 
  -5  -3  11      480.72      476.84     31.12 o 
  -4  -3  11       69.61       73.16     34.43 o 
  -3  -3  11        0.07        7.41     12.98 o 
  -2  -3  11      135.65      127.68     16.42 o 
  -1  -3  11      146.07      142.81     16.37 o 
   0  -3  11       81.58       87.73     57.99 o 
   1  -3  11       79.43       83.81     69.98 o 
   2  -3  11       26.70       17.38     17.35 o 
   3  -3  11      124.80      100.26     84.06 o 
   4  -3  11      152.97      135.77     91.66 o 
   5  -3  11        4.60        6.52     16.18 o 
 -10  -2  11      116.28       98.42     25.86 o 
  -9  -2  11       82.04       88.65     11.71 o 
  -8  -2  11      255.46      207.72     19.72 o 
  -7  -2  11      554.08      527.15     43.85 o 
  -6  -2  11       84.60      101.23     21.45 o 
  -5  -2  11      746.24      794.47     50.18 o 
  -4  -2  11       12.53       14.68      8.87 o 
  -3  -2  11       11.50       13.96     23.05 o 
  -2  -2  11      223.19      191.97     18.21 o 
  -1  -2  11       16.46       19.19     17.45 o 
   0  -2  11       28.21       36.44     20.56 o 
   1  -2  11      110.70       98.42     60.46 o 
   2  -2  11       12.21        2.32     16.23 o 
   3  -2  11        6.27        5.64     12.50 o 
   4  -2  11      871.76     1044.03     70.57 o 
   5  -2  11       28.59       47.72     22.06 o 
 -10  -1  11       89.30      106.10     12.46 o 
  -9  -1  11      124.88      111.78     12.82 o 
  -8  -1  11      236.52      225.34     40.04 o 
  -7  -1  11      968.17      901.16     36.72 o 
  -6  -1  11      427.36      428.81     18.07 o 
  -5  -1  11      122.89      113.98     10.97 o 
  -4  -1  11       45.76       58.04     19.73 o 
  -3  -1  11        7.85        8.99     15.87 o 
  -2  -1  11       19.17       32.66     16.35 o 
  -1  -1  11       17.06       32.61     29.43 o 
   0  -1  11       46.29       52.71     31.12 o 
   1  -1  11      183.78      191.15     23.07 o 
   2  -1  11       47.04       36.50     18.73 o 
   3  -1  11       71.08       61.52     17.17 o 
   4  -1  11       16.21        9.30     12.19 o 
   5  -1  11        5.13       18.19     21.04 o 
 -10   0  11       71.39       66.79     11.24 o 
  -9   0  11      366.70      362.32     24.51 o 
  -8   0  11      369.74      391.83     20.81 o 
  -7   0  11      393.20      368.30     18.60 o 
  -6   0  11      506.88      488.43     24.28 o 
  -5   0  11      133.90      144.92     11.56 o 
  -4   0  11     2633.90     2673.03     55.39 o 
  -3   0  11        5.12        5.96      8.70 o 
  -2   0  11        9.87       15.45      8.20 o 
  -1   0  11        0.09       -4.04     16.61 o 
   0   0  11      126.58      166.70     19.60 o 
   1   0  11       28.14        9.49     11.78 o 
   2   0  11       49.74       48.12      9.09 o 
   3   0  11     1060.99     1136.46     69.81 o 
   4   0  11        0.34        3.43      3.51 o 
   5   0  11      581.19      627.28     50.04 o 
 -10   1  11       88.03       95.58     27.90 o 
  -9   1  11      125.46      127.75     14.23 o 
  -8   1  11      237.04      231.38     14.38 o 
  -7   1  11      975.90      903.59     37.10 o 
  -6   1  11      425.70      444.78     19.83 o 
  -5   1  11      125.97      124.03      8.55 o 
  -4   1  11       46.42       49.32     10.49 o 
  -3   1  11        9.33        4.88      3.92 o 
  -2   1  11       23.01       16.24      8.98 o 
  -1   1  11       18.05       18.72     10.99 o 
   0   1  11       41.64       73.45     18.25 o 
   1   1  11      192.07      192.47      5.86 o 
   2   1  11       44.14       44.58     11.45 o 
   3   1  11       71.43       73.31     22.13 o 
   4   1  11       16.39       16.16      8.98 o 
   5   1  11        4.96        8.20     15.88 o 
 -10   2  11      117.45      107.60     13.24 o 
  -9   2  11       81.43       72.25     14.63 o 
  -8   2  11      251.19      236.94     20.64 o 
  -7   2  11      550.05      502.96     24.50 o 
  -6   2  11       87.86       80.16     21.62 o 
  -5   2  11      748.21      741.45     61.73 o 
  -4   2  11       12.72       13.10      8.51 o 
  -3   2  11        9.48       11.91      8.95 o 
  -2   2  11      216.87      208.01     27.79 o 
  -1   2  11       14.75       18.14      9.40 o 
   0   2  11       33.08       26.56      5.24 o 
   1   2  11      109.57      113.99      7.63 o 
   2   2  11        8.64       10.51      7.13 o 
   3   2  11        6.20        6.50      8.54 o 
   4   2  11      869.43      983.50     65.26 o 
   5   2  11       28.32       15.58     17.69 o 
 -10   3  11      192.49      207.93     18.31 o 
  -9   3  11       59.79       38.14     23.24 o 
  -8   3  11       62.15       38.46     21.08 o 
  -7   3  11       47.81       56.33     24.73 o 
  -6   3  11       62.53       56.46     19.96 o 
  -5   3  11      480.65      491.80     25.12 o 
  -4   3  11       74.17       73.06     11.00 o 
  -3   3  11        0.48       -1.53      8.15 o 
  -2   3  11      142.81      158.48     21.74 o 
  -1   3  11      149.98      149.19      9.11 o 
   0   3  11       85.07       83.58      5.63 o 
   1   3  11       76.33       83.84      4.28 o 
   2   3  11       26.01       21.31     11.51 o 
   3   3  11      127.22      125.43     11.41 o 
   4   3  11      154.56      135.65     12.23 o 
   5   3  11        4.58        7.63     12.03 o 
  -9   4  11        9.54        6.88      3.73 o 
  -8   4  11       73.05       55.30     25.26 o 
  -7   4  11      261.61      272.60     18.80 o 
  -6   4  11      790.02      752.48     32.00 o 
  -5   4  11       94.42       88.73     25.07 o 
  -4   4  11       39.70       57.33     20.44 o 
  -3   4  11       19.88       18.83      9.12 o 
  -2   4  11      280.55      288.43     26.83 o 
  -1   4  11       80.95       76.59      6.25 o 
   0   4  11      133.27      127.70      5.03 o 
   1   4  11      336.01      373.59     18.73 o 
   2   4  11      226.73      215.53     22.62 o 
   3   4  11      603.45      655.81     34.12 o 
   4   4  11       29.26       26.92     25.49 o 
   5   4  11      274.38      273.77     27.21 o 
  -9   5  11       67.40       55.31     21.49 o 
  -8   5  11        6.27        9.71      7.63 o 
  -7   5  11      297.71      305.51     18.42 o 
  -6   5  11      525.43      550.99     27.14 o 
  -5   5  11       30.86       34.23     17.35 o 
  -4   5  11      349.75      363.59     17.70 o 
  -3   5  11      281.78      283.33     13.95 o 
  -2   5  11      404.05      381.79     17.75 o 
  -1   5  11       87.33       88.85      8.06 o 
   0   5  11      593.00      608.68     18.61 o 
   1   5  11      495.24      508.18     23.11 o 
   2   5  11      334.18      340.93     18.17 o 
   3   5  11        4.39        8.06      7.66 o 
   4   5  11       82.25       74.13      9.19 o 
   5   5  11        2.40        4.40     13.07 o 
  -9   6  11      132.97      140.77     16.01 o 
  -8   6  11      101.72       83.46     11.46 o 
  -7   6  11      945.40      915.99     38.02 o 
  -6   6  11        0.08        2.00      4.89 o 
  -5   6  11       70.02       52.94      9.60 o 
  -4   6  11       34.30       25.74     15.28 o 
  -3   6  11      264.46      244.59     13.33 o 
  -2   6  11      215.45      206.88     10.40 o 
  -1   6  11      468.36      484.51     19.11 o 
   0   6  11      262.56      239.50     22.89 o 
   1   6  11      132.06      129.47      8.50 o 
   2   6  11      522.75      584.61     44.41 o 
   3   6  11       36.59       28.94     14.70 o 
   4   6  11      615.66      598.44     39.42 o 
  -8   7  11      256.94      274.70     18.99 o 
  -7   7  11      368.58      428.46     31.19 o 
  -6   7  11      363.97      355.96     21.39 o 
  -5   7  11        5.94        2.51      4.19 o 
  -4   7  11      172.07      213.89     13.13 o 
  -3   7  11      639.00      688.16     51.44 o 
  -2   7  11      621.23      577.30     30.03 o 
  -1   7  11      597.03      586.43     21.06 o 
   0   7  11      144.73      130.71      8.36 o 
   1   7  11      237.87      278.25     18.40 o 
   2   7  11      191.93      195.28     11.48 o 
   3   7  11       48.44       38.93     23.18 o 
   4   7  11       17.30       15.61     21.08 o 
  -8   8  11      397.28      379.62     18.89 o 
  -7   8  11      101.53       89.25     12.47 o 
  -6   8  11       80.56       79.83     22.42 o 
  -5   8  11       65.57       41.55     15.07 o 
  -4   8  11        8.69        4.85      6.08 o 
  -3   8  11       89.60       89.52     11.98 o 
  -2   8  11      128.07      111.96      7.88 o 
  -1   8  11       64.68       58.16      6.05 o 
   0   8  11      333.66      328.20     19.39 o 
   1   8  11       82.59       65.28     16.77 o 
   2   8  11       38.54       37.97     10.79 o 
   3   8  11      543.10      578.24     37.75 o 
  -7   9  11      645.98      627.27     21.13 o 
  -6   9  11       70.56       87.27     10.70 o 
  -5   9  11       11.30       21.26     10.79 o 
  -4   9  11      221.21      195.83     13.52 o 
  -3   9  11      156.91      188.83     31.08 o 
  -2   9  11       69.39       44.28      6.44 o 
  -1   9  11      109.78      117.26     12.33 o 
   0   9  11      228.09      236.53     13.95 o 
   1   9  11       30.86       20.12     12.48 o 
   2   9  11      145.34      126.38     16.25 o 
  -6  10  11      108.75      112.33     15.35 o 
  -5  10  11       15.64       16.73     16.16 o 
  -4  10  11       10.35        6.81      9.83 o 
  -3  10  11       96.72       77.86     51.85 o 
  -2  10  11       12.43        6.22     10.25 o 
  -1  10  11       20.83       19.56     12.23 o 
   0  10  11       43.77       41.36     50.73 o 
   1  10  11      182.01      179.78     44.30 o 
  -4  11  11      149.49      188.93     18.98 o 
  -3  11  11      109.74       88.24     64.04 o 
  -2  11  11       55.91       43.89     34.50 o 
  -1  11  11        9.38       15.66     15.95 o 
   0  11  11      126.44       92.25     69.85 o 
   0 -10  12       25.35       14.97     22.83 o 
  -1  -9  12        9.17        4.80     12.38 o 
   0  -9  12        1.13       -1.70     11.55 o 
   1  -9  12       30.68       28.47     28.04 o 
  -2  -8  12       37.90       34.97     33.92 o 
  -1  -8  12      120.57      140.62     17.28 o 
   0  -8  12       99.92       56.54     55.68 o 
   1  -8  12      167.82      196.29     27.47 o 
   2  -8  12       11.48       18.57     27.56 o 
  -3  -7  12        3.25        0.64      7.53 o 
  -2  -7  12      238.39      243.68     23.72 o 
  -1  -7  12      185.49      193.67     20.70 o 
   0  -7  12      208.96      217.67     24.50 o 
   1  -7  12       13.33        4.59      8.49 o 
   2  -7  12       63.06       61.37     51.93 o 
   3  -7  12      314.39      310.02     30.77 o 
  -8  -6  12      192.70      200.65     18.17 o 
  -3  -6  12       37.26       54.99     16.95 o 
  -2  -6  12      106.46      105.45     14.41 o 
  -1  -6  12      375.86      354.98     27.64 o 
   0  -6  12      175.78      198.69     30.00 o 
   1  -6  12      120.22       94.98     17.83 o 
   2  -6  12      135.98      114.08     66.25 o 
   3  -6  12        4.82       10.61     14.27 o 
  -9  -5  12       81.89       88.93     13.00 o 
  -8  -5  12      383.33      416.54     30.79 o 
  -4  -5  12      645.84      695.77     41.86 o 
  -3  -5  12      222.83      230.45     22.19 o 
  -2  -5  12       80.10       52.14     50.30 o 
  -1  -5  12      685.37      698.66     79.63 o 
   0  -5  12      137.84      141.71     19.55 o 
   1  -5  12       75.64       66.94     45.18 o 
   2  -5  12      778.44      828.06     53.50 o 
   3  -5  12      384.46      358.23     36.53 o 
   4  -5  12      359.54      360.56     36.08 o 
  -9  -4  12      123.01      141.10     15.35 o 
  -8  -4  12      210.79      240.88     21.35 o 
  -7  -4  12       33.45       31.70     21.23 o 
  -5  -4  12       11.57       13.20     11.84 o 
  -4  -4  12      323.85      295.19     22.55 o 
  -3  -4  12       51.84       49.44     36.00 o 
  -2  -4  12      251.78      222.33     18.64 o 
  -1  -4  12      495.07      481.85     34.49 o 
   0  -4  12      110.38      126.15     37.60 o 
   1  -4  12      121.24       72.20     62.01 o 
   2  -4  12       93.20       89.84     63.09 o 
   3  -4  12       45.22       41.98     27.88 o 
   4  -4  12       56.62       43.65     73.61 o 
  -9  -3  12      135.58      125.72     15.15 o 
  -8  -3  12       47.73       66.10     35.76 o 
  -7  -3  12      224.08      217.76     23.29 o 
  -6  -3  12      115.04      104.78     13.34 o 
  -5  -3  12      117.72      127.64     13.87 o 
  -4  -3  12       43.52       36.72     25.27 o 
  -3  -3  12      275.18      260.07     19.84 o 
  -2  -3  12      368.32      366.65     45.11 o 
  -1  -3  12      468.79      517.33     35.38 o 
   0  -3  12      111.25      106.12     19.44 o 
   1  -3  12      125.86      127.61     19.82 o 
   2  -3  12      591.80      614.06     53.74 o 
   3  -3  12      600.02      612.64     44.92 o 
   4  -3  12      317.65      344.80     31.25 o 
  -9  -2  12      111.28      106.02     13.77 o 
  -8  -2  12      186.15      179.18     15.75 o 
  -7  -2  12       23.68       16.93     18.00 o 
  -6  -2  12      231.09      220.66     11.92 o 
  -5  -2  12      202.46      218.52     11.54 o 
  -4  -2  12       36.06       34.31     19.32 o 
  -3  -2  12      140.34      138.97     18.33 o 
  -2  -2  12       90.80      114.80     18.48 o 
  -1  -2  12      240.30      254.13     23.21 o 
   0  -2  12      325.52      308.94     28.76 o 
   1  -2  12       34.82       43.29     22.61 o 
   2  -2  12      220.29      188.12     27.49 o 
   3  -2  12        3.33        5.05      9.44 o 
   4  -2  12        4.52       13.49     28.38 o 
  -9  -1  12       17.99       14.11     11.35 o 
  -8  -1  12      376.01      388.93     29.00 o 
  -7  -1  12      531.21      583.78     23.54 o 
  -6  -1  12       41.22       42.92     19.17 o 
  -5  -1  12       54.33       38.46     18.14 o 
  -4  -1  12        4.29        4.91      5.97 o 
  -3  -1  12      220.43      221.90     25.60 o 
  -2  -1  12       90.02       93.52     61.32 o 
  -1  -1  12      133.18      142.69     19.08 o 
   0  -1  12       68.16       69.09     54.24 o 
   1  -1  12       44.83       46.43     42.24 o 
   2  -1  12       40.98       29.55     23.79 o 
   3  -1  12      460.81      414.61     38.63 o 
   4  -1  12      361.54      330.60     34.06 o 
  -9   0  12       11.51       19.74     13.67 o 
  -8   0  12      353.21      336.03     25.72 o 
  -7   0  12       83.81       76.59     13.69 o 
  -6   0  12       82.62       83.53     18.41 o 
  -5   0  12        1.72        3.84      5.70 o 
  -4   0  12        5.45       11.19      9.91 o 
  -3   0  12       37.62       35.90     16.38 o 
  -2   0  12      251.75      273.92     16.14 o 
  -1   0  12       40.45       39.06     17.26 o 
   0   0  12       77.67       80.44     48.36 o 
   1   0  12      349.99      306.19     29.91 o 
   2   0  12        1.17        2.85     11.43 o 
   3   0  12      717.70      733.95     56.01 o 
   4   0  12       43.16       33.37     36.74 o 
  -8   1  12      373.86      389.03     18.16 o 
  -7   1  12      536.74      561.43     23.78 o 
  -6   1  12       43.80       37.43     20.79 o 
  -5   1  12       51.14       51.58     23.10 o 
  -4   1  12        5.90        9.77      8.19 o 
  -3   1  12      220.96      218.18     14.08 o 
  -2   1  12       94.16      106.03      9.11 o 
  -1   1  12      126.12      135.47     14.59 o 
   0   1  12       62.13       63.80      6.30 o 
   1   1  12       49.44       45.47      5.28 o 
   2   1  12       40.10       30.00     23.76 o 
   3   1  12      461.32      420.23     35.02 o 
   4   1  12      360.65      378.98     37.89 o 
  -9   2  12      109.72       95.14     10.86 o 
  -8   2  12      189.65      189.15     11.53 o 
  -7   2  12       22.24       19.62      9.36 o 
  -6   2  12      229.62      220.13     16.80 o 
  -5   2  12      203.36      203.61     14.00 o 
  -4   2  12       38.08       39.30     12.18 o 
  -3   2  12      141.84      127.04     10.29 o 
  -2   2  12       94.15       94.56      8.84 o 
  -1   2  12      243.51      252.48     20.49 o 
   0   2  12      324.32      360.52     17.55 o 
   1   2  12       33.37       39.56     31.61 o 
   2   2  12      221.49      191.78     28.12 o 
   3   2  12        3.41        5.54     11.64 o 
   4   2  12        4.02        1.84     10.66 o 
  -9   3  12      135.56      139.38     14.69 o 
  -8   3  12       49.67       59.95     10.55 o 
  -7   3  12      223.44      232.99     16.78 o 
  -6   3  12      121.92      118.09     11.01 o 
  -5   3  12      119.46      135.55     14.29 o 
  -4   3  12       38.25       43.72     17.77 o 
  -3   3  12      274.74      316.87     19.40 o 
  -2   3  12      369.09      364.07     22.48 o 
  -1   3  12      468.46      482.67     21.27 o 
   0   3  12      118.67      110.40      8.58 o 
   1   3  12      126.01      127.83     23.48 o 
   2   3  12      589.49      599.19     48.41 o 
   3   3  12      598.70      629.76     48.94 o 
   4   3  12      319.30      306.15     29.24 o 
  -9   4  12      125.33      142.80     12.60 o 
  -8   4  12      208.85      224.07     22.76 o 
  -7   4  12       32.39       27.64     18.07 o 
  -6   4  12       82.97       70.45     31.89 o 
  -5   4  12       11.49        8.73      5.58 o 
  -4   4  12      326.36      312.09     18.06 o 
  -3   4  12       52.09       43.78      6.73 o 
  -2   4  12      248.17      272.94     15.41 o 
  -1   4  12      494.78      514.86     27.64 o 
   0   4  12      106.08      111.39      9.74 o 
   1   4  12      116.23      114.46     61.53 o 
   2   4  12       94.60       69.37     44.37 o 
   3   4  12       44.33       33.85     33.11 o 
   4   4  12       55.10       44.59     52.60 o 
  -9   5  12       85.54       73.65     22.28 o 
  -8   5  12      383.21      407.33     21.85 o 
  -7   5  12       85.56       81.77     10.43 o 
  -6   5  12      118.80      119.17     20.83 o 
  -5   5  12      766.55      806.75     23.76 o 
  -4   5  12      645.30      684.38     30.94 o 
  -3   5  12      225.08      215.97     22.12 o 
  -2   5  12       76.11       77.65      8.32 o 
  -1   5  12      691.62      720.31     34.16 o 
   0   5  12      136.04      131.65     69.49 o 
   1   5  12       79.13       62.08     67.17 o 
   2   5  12      777.46      932.70     63.47 o 
   3   5  12      387.34      424.88     55.96 o 
   4   5  12      358.16      335.83     36.07 o 
  -8   6  12      194.49      209.04     17.14 o 
  -7   6  12       91.20       82.42     11.66 o 
  -6   6  12       84.46       61.94     20.75 o 
  -5   6  12       10.13       14.79      8.34 o 
  -4   6  12       30.23       20.61     13.47 o 
  -3   6  12       38.57       42.27     19.25 o 
  -2   6  12      110.37      106.14      9.52 o 
  -1   6  12      370.01      357.71     17.58 o 
   0   6  12      178.01      183.07     24.65 o 
   1   6  12      123.61       98.14     83.77 o 
   2   6  12      134.78       93.31     97.61 o 
   3   6  12        4.60        5.83     16.52 o 
  -8   7  12      338.78      334.75     19.32 o 
  -7   7  12      826.31      853.54     24.04 o 
  -6   7  12      145.77      134.15     13.38 o 
  -5   7  12       40.09       41.67     19.05 o 
  -4   7  12       91.21       79.50     23.73 o 
  -3   7  12        2.33        0.59      5.33 o 
  -2   7  12      234.66      239.23     15.70 o 
  -1   7  12      186.27      185.63     69.52 o 
   0   7  12      215.92      215.82     47.83 o 
   1   7  12       14.22       14.63     27.92 o 
   2   7  12       65.20       52.04     58.91 o 
   3   7  12      315.64      305.02     31.49 o 
  -7   8  12       90.43       79.53     11.34 o 
  -6   8  12       66.57       77.93     12.87 o 
  -5   8  12        6.34        3.98      5.29 o 
  -4   8  12      418.52      380.66     18.85 o 
  -3   8  12       30.11       20.76     14.85 o 
  -2   8  12       36.30       39.22      7.08 o 
  -1   8  12      121.61       98.33     66.36 o 
   0   8  12       96.98       82.48     59.15 o 
   1   8  12      169.98      182.12     27.42 o 
   2   8  12       10.96       12.43     25.48 o 
  -6   9  12       70.62       69.25     13.42 o 
  -5   9  12       13.58       11.12      8.67 o 
  -4   9  12      146.73      146.81     12.13 o 
  -3   9  12       43.07       39.09     36.70 o 
  -2   9  12       65.07       48.00     48.94 o 
  -1   9  12        9.30        7.01     19.48 o 
   0   9  12        1.81       10.78     23.76 o 
   1   9  12       33.24       22.12     33.21 o 
  -5  10  12      371.20      385.39     27.01 o 
  -4  10  12       18.56       24.08     13.00 o 
  -3  10  12      244.06      223.90     23.79 o 
  -2  10  12        6.48       10.61     24.62 o 
  -1  10  12        1.52        7.96     20.06 o 
   0  10  12       25.41       18.94     20.96 o 
  -1  -8  13       52.56       32.51     37.44 o 
   0  -8  13       14.93        3.82     10.38 o 
   1  -8  13      237.24      239.56     25.13 o 
  -2  -7  13      109.06       96.05     37.96 o 
  -1  -7  13      354.18      321.52     27.25 o 
   0  -7  13        8.27       -1.70     13.03 o 
   1  -7  13       23.66       10.57     24.46 o 
  -3  -6  13       28.75       33.78     39.08 o 
  -2  -6  13       71.45       84.18     36.57 o 
  -1  -6  13      107.17      100.14     16.13 o 
   0  -6  13      461.83      424.09     34.62 o 
   1  -6  13        9.17       11.79     14.60 o 
   2  -6  13      660.13      698.16     44.59 o 
  -8  -5  13       81.49       50.63     34.85 o 
  -4  -5  13      312.76      283.14     26.96 o 
  -3  -5  13       12.44       19.55     15.08 o 
  -2  -5  13      846.10      803.92     56.03 o 
  -1  -5  13      359.10      366.20     34.09 o 
   0  -5  13      885.65      846.80     52.85 o 
   1  -5  13       30.09       13.36     24.51 o 
   2  -5  13       81.37       74.59     64.38 o 
  -8  -4  13      297.23      291.39     20.34 o 
  -7  -4  13       31.13       17.71     15.63 o 
  -4  -4  13      515.98      491.84     33.95 o 
  -3  -4  13      204.49      177.86     22.59 o 
  -2  -4  13      265.82      270.98     24.27 o 
  -1  -4  13       48.37       46.11     25.37 o 
   0  -4  13       47.03       20.75     12.89 o 
   1  -4  13      835.02      898.85     60.05 o 
   2  -4  13       39.59       26.59     34.69 o 
   3  -4  13      201.29      232.32     38.46 o 
  -9  -3  13       37.96       22.98     22.66 o 
  -8  -3  13       85.32       59.39     10.90 o 
  -7  -3  13       48.80       38.54     33.68 o 
  -6  -3  13      472.35      442.03     55.96 o 
  -5  -3  13      178.08      162.16     17.57 o 
  -4  -3  13      326.34      314.44     28.83 o 
  -3  -3  13      305.27      262.20     23.76 o 
  -2  -3  13      143.40      193.45     50.25 o 
  -1  -3  13     1055.80      960.41     58.54 o 
   0  -3  13      706.53      678.22     45.57 o 
   1  -3  13      222.37      216.81     24.31 o 
   2  -3  13       16.24        8.53     13.37 o 
   3  -3  13      147.13      158.72     23.93 o 
  -9  -2  13      807.80      795.27     31.18 o 
  -8  -2  13       33.40       31.25     21.40 o 
  -7  -2  13      313.66      336.05     24.98 o 
  -6  -2  13      462.55      421.04     21.81 o 
  -5  -2  13      787.34      772.65     35.62 o 
  -4  -2  13       36.39       33.13     18.46 o 
  -3  -2  13      184.54      177.17     20.25 o 
  -2  -2  13      262.97      238.47     24.45 o 
  -1  -2  13      123.59      160.13     22.86 o 
   0  -2  13       27.71       18.82     15.27 o 
   1  -2  13       32.86       23.26     22.73 o 
   2  -2  13      124.98       98.06     76.48 o 
   3  -2  13       35.59       28.07     21.35 o 
  -9  -1  13       43.16       25.29     24.93 o 
  -8  -1  13        8.38        7.19     15.25 o 
  -7  -1  13      121.62      105.07     12.29 o 
  -6  -1  13       72.50       70.23     11.00 o 
  -5  -1  13       83.26       96.92     11.68 o 
  -4  -1  13      132.79      130.08     10.32 o 
  -3  -1  13      101.56      102.59     14.46 o 
  -2  -1  13      573.11      591.87     40.71 o 
  -1  -1  13      436.95      486.83     38.32 o 
   0  -1  13       15.84       26.13     22.73 o 
   1  -1  13       63.54       59.27     43.65 o 
   2  -1  13       96.98       95.39     80.25 o 
   3  -1  13      114.35       97.99     21.09 o 
  -9   0  13       22.80        8.97     13.68 o 
  -8   0  13     1415.26     1355.68     40.42 o 
  -7   0  13       10.73        8.92      9.88 o 
  -6   0  13      700.72      760.88     30.11 o 
  -5   0  13        8.80        9.81      8.74 o 
  -4   0  13      182.73      197.94     22.25 o 
  -3   0  13      248.99      242.08     14.58 o 
  -2   0  13      140.18      158.74     21.91 o 
  -1   0  13       43.68       29.22     19.75 o 
   0   0  13        0.11        0.59      2.32 o 
   1   0  13      571.53      511.52     43.03 o 
   2   0  13        2.26        3.46      9.61 o 
   3   0  13        0.71       13.31     18.84 o 
  -9   1  13       42.66       34.78     36.07 o 
  -8   1  13        8.63       10.83      6.66 o 
  -7   1  13      120.39      136.27     14.29 o 
  -6   1  13       70.62       65.08     12.29 o 
  -5   1  13       83.95       83.20     11.06 o 
  -4   1  13      132.92      143.57     10.63 o 
  -3   1  13       98.96      105.64     10.28 o 
  -2   1  13      572.03      569.26     28.61 o 
  -1   1  13      439.05      439.52     23.69 o 
   0   1  13       13.52        9.46      6.41 o 
   1   1  13       63.06       45.93     44.77 o 
   2   1  13       97.26       74.18     65.58 o 
   3   1  13      112.00      119.44     23.26 o 
  -9   2  13      805.65      860.26     34.73 o 
  -8   2  13       33.30       26.63     12.69 o 
  -7   2  13      316.93      333.04     18.57 o 
  -6   2  13      464.37      489.60     36.36 o 
  -5   2  13      792.67      781.68     33.42 o 
  -4   2  13       34.82       32.17     14.03 o 
  -3   2  13      178.75      194.20     11.94 o 
  -2   2  13      267.94      257.78     21.04 o 
  -1   2  13      126.41      146.25     10.35 o 
   0   2  13       27.03       23.89     14.37 o 
   1   2  13       32.76       30.05     22.23 o 
   2   2  13      123.53       88.55     75.83 o 
   3   2  13       36.91       17.64     31.44 o 
  -9   3  13       36.54       28.59     16.86 o 
  -8   3  13       85.10       73.39      9.87 o 
  -7   3  13       48.06       38.71     18.53 o 
  -6   3  13      476.87      492.86     26.02 o 
  -5   3  13      172.72      175.02     12.40 o 
  -4   3  13      331.61      324.64     22.63 o 
  -3   3  13      307.54      303.64     25.00 o 
  -2   3  13      142.13      162.30     12.40 o 
  -1   3  13     1046.36      985.45     47.89 o 
   0   3  13      710.18      769.25     55.92 o 
   1   3  13      220.25      202.03     30.17 o 
   2   3  13       17.32        7.22     15.54 o 
   3   3  13      145.77      144.66     72.31 o 
  -8   4  13      298.53      302.46     20.62 o 
  -7   4  13       31.13       22.49     11.52 o 
  -6   4  13        8.89       12.64     11.88 o 
  -5   4  13      327.40      304.57     18.68 o 
  -4   4  13      513.55      523.34     34.92 o 
  -3   4  13      207.17      187.94     14.22 o 
  -2   4  13      266.84      280.75     16.19 o 
  -1   4  13       51.06       44.90      7.06 o 
   0   4  13       45.84       50.58     55.61 o 
   1   4  13      833.73      744.61     51.07 o 
   2   4  13       40.10       34.76     31.92 o 
   3   4  13      202.45      164.26     25.34 o 
  -8   5  13       80.88       69.00     11.50 o 
  -7   5  13      468.48      430.62     26.86 o 
  -6   5  13       44.18       34.61     15.82 o 
  -5   5  13       17.84       15.19     10.68 o 
  -4   5  13      307.83      302.46     19.11 o 
  -3   5  13       14.44        9.73      6.59 o 
  -2   5  13      843.08      808.45     42.47 o 
  -1   5  13      362.21      398.23     48.39 o 
   0   5  13      883.62      913.74     60.56 o 
   1   5  13       33.19       13.86     20.32 o 
   2   5  13       77.84       84.10     63.04 o 
   3   5  13      133.83      108.53     67.25 o 
  -7   6  13       26.29       16.70     11.78 o 
  -6   6  13        0.15        1.59      4.27 o 
  -5   6  13       33.33       38.69     21.80 o 
  -4   6  13       91.82      105.32     17.93 o 
  -3   6  13       29.83       29.00     17.48 o 
  -2   6  13       72.78       90.24     11.72 o 
  -1   6  13      104.18      113.12     94.50 o 
   0   6  13      458.75      415.20     37.68 o 
   1   6  13        9.22       13.17     24.86 o 
   2   6  13      662.12      651.73     94.22 o 
  -7   7  13        6.47        6.12      6.05 o 
  -6   7  13        9.81        5.98      5.65 o 
  -5   7  13        3.77        3.49      5.72 o 
  -4   7  13       51.37       61.49     13.45 o 
  -3   7  13       15.23        9.56      5.67 o 
  -2   7  13      107.32      124.05     10.97 o 
  -1   7  13      352.86      341.14     43.10 o 
   0   7  13        9.95        9.90     11.98 o 
   1   7  13       26.02       18.62     29.90 o 
  -6   8  13      228.51      241.96     13.18 o 
  -5   8  13        0.21        0.81      5.43 o 
  -4   8  13       15.80       13.91     10.30 o 
  -3   8  13       40.42       57.28     10.13 o 
  -2   8  13       88.52       78.91     47.60 o 
  -1   8  13       48.81       43.10     55.13 o 
   0   8  13       15.50       13.94     24.94 o 
   1   8  13      237.01      251.04     35.21 o 
  -5   9  13       41.59       30.97     11.92 o 
  -4   9  13        3.67        1.07      5.69 o 
  -3   9  13       85.43       73.61     72.98 o 
  -2   9  13        9.93        4.47     15.20 o 
  -1   9  13      256.35      228.98     26.04 o 
  -2  -7  14       50.73       42.81     31.65 o 
  -1  -7  14        5.02        1.29      9.33 o 
   0  -7  14      374.67      352.78     58.57 o 
  -3  -6  14       44.55       10.26     14.15 o 
  -2  -6  14     1153.12     1097.37     39.47 o 
  -1  -6  14       17.69        4.68      9.39 o 
   0  -6  14      633.82      581.14    105.21 o 
   1  -6  14       64.25       53.60     49.22 o 
  -7  -5  14       33.98       26.37     34.40 o 
  -3  -5  14       85.59       49.05     43.29 o 
  -2  -5  14       50.06       40.43     52.11 o 
  -1  -5  14        7.26        1.91     15.97 o 
   0  -5  14       25.90        9.90     30.91 o 
   1  -5  14       80.94       54.12     62.06 o 
  -7  -4  14       62.01       47.15     40.61 o 
  -4  -4  14       57.20       39.99     33.97 o 
  -3  -4  14     1106.93     1150.77     44.13 o 
  -2  -4  14        7.18        7.19      7.72 o 
  -1  -4  14      542.21      521.35     37.94 o 
   0  -4  14       25.71       14.58     12.79 o 
   1  -4  14      653.40      717.86     46.33 o 
   2  -4  14      108.04       57.19     63.38 o 
  -8  -3  14      191.22      155.42     16.30 o 
  -7  -3  14       41.17       38.51     24.62 o 
  -6  -3  14       47.08       44.58     21.18 o 
  -5  -3  14       26.75       21.59      9.25 o 
  -4  -3  14       11.23        9.44     13.70 o 
  -3  -3  14       26.33       28.66     23.90 o 
  -2  -3  14       40.90       31.70     22.64 o 
  -1  -3  14        3.97        4.31     13.03 o 
   0  -3  14       13.08        8.82     26.77 o 
   1  -3  14      253.18      216.35     72.89 o 
   2  -3  14       90.00       70.10     65.14 o 
  -8  -2  14      159.93      167.66     17.09 o 
  -7  -2  14       17.00       13.44     16.71 o 
  -6  -2  14      179.34      165.64     16.83 o 
  -5  -2  14       65.57       54.01     31.81 o 
  -4  -2  14       51.06       45.67     27.44 o 
  -3  -2  14        3.95        3.34      9.51 o 
  -2  -2  14      739.51      766.48     54.75 o 
  -1  -2  14        1.46        6.48      9.06 o 
   0  -2  14      146.46      145.50     20.11 o 
   1  -2  14       36.67       23.53     25.75 o 
   2  -2  14       71.14       66.39     77.91 o 
  -8  -1  14      416.84      393.71     22.67 o 
  -7  -1  14      210.49      215.97     26.94 o 
  -6  -1  14      205.28      170.36     10.78 o 
  -5  -1  14      316.25      311.12     19.23 o 
  -4  -1  14        9.82       12.11      8.98 o 
  -3  -1  14       53.92       44.74     25.32 o 
  -2  -1  14       23.61       22.81     10.75 o 
  -1  -1  14       16.89       10.69     19.06 o 
   0  -1  14       12.10       15.63     19.05 o 
   1  -1  14        3.37        8.61      9.25 o 
   2  -1  14       61.92       42.60     33.87 o 
  -8   0  14      291.41      287.59     45.54 o 
  -7   0  14      197.29      223.32     15.69 o 
  -6   0  14        2.36        5.68      6.68 o 
  -5   0  14      199.62      208.55     14.07 o 
  -4   0  14       45.40       26.24     15.93 o 
  -3   0  14      567.07      580.02     28.57 o 
  -2   0  14        0.78        0.07      6.07 o 
  -1   0  14       96.35      100.39      9.04 o 
   0   0  14        2.90        2.16      4.62 o 
   1   0  14       69.54       73.78     68.08 o 
   2   0  14       59.66       38.47     36.62 o 
  -8   1  14      411.46      411.05     23.33 o 
  -7   1  14      208.69      205.06     15.25 o 
  -6   1  14      212.32      195.70     15.19 o 
  -5   1  14      314.93      291.26     20.76 o 
  -4   1  14       10.79       10.29      8.43 o 
  -3   1  14       53.69       45.36     27.11 o 
  -2   1  14       22.62       31.56     18.10 o 
  -1   1  14       17.46       10.97      9.44 o 
   0   1  14       13.10       18.65     25.58 o 
   1   1  14        3.97       -9.11     17.19 o 
   2   1  14       62.16       57.78     52.93 o 
  -8   2  14      163.14      153.52     11.84 o 
  -7   2  14       18.41       19.65      8.36 o 
  -6   2  14      174.94      173.32     13.28 o 
  -5   2  14       66.32       64.35     20.01 o 
  -4   2  14       58.42       44.88     21.33 o 
  -3   2  14        3.89        5.23      4.58 o 
  -2   2  14      742.78      836.37     40.21 o 
  -1   2  14        1.51        3.16      6.64 o 
   0   2  14      146.93      150.22     98.68 o 
   1   2  14       35.61       25.43     32.32 o 
   2   2  14       72.25       58.07     56.68 o 
  -8   3  14      189.08      172.79     16.98 o 
  -7   3  14       40.95       35.05     20.62 o 
  -6   3  14       51.02       45.17     23.32 o 
  -5   3  14       24.14       24.14     12.18 o 
  -4   3  14        9.63       13.92      9.11 o 
  -3   3  14       25.06       39.38     17.14 o 
  -2   3  14       42.25       33.88     19.52 o 
  -1   3  14        4.30       13.00     14.05 o 
   0   3  14       13.16       21.95     20.25 o 
   1   3  14      252.75      225.37     31.41 o 
   2   3  14       91.34       82.88     71.31 o 
  -7   4  14       60.95       41.61     27.60 o 
  -6   4  14       45.95       39.06     16.61 o 
  -5   4  14       92.54       83.21     17.41 o 
  -4   4  14       57.14       34.94     19.22 o 
  -3   4  14     1110.88     1131.03     36.55 o 
  -2   4  14        7.04        7.39      5.30 o 
  -1   4  14      545.39      626.65     83.93 o 
   0   4  14       26.17       19.12     16.92 o 
   1   4  14      651.84      662.94     42.58 o 
   2   4  14      105.21       87.90     90.94 o 
  -7   5  14       35.16       25.38     17.75 o 
  -6   5  14      109.17      108.63     11.72 o 
  -5   5  14       29.78       23.49     14.87 o 
  -4   5  14       33.70       27.62     13.89 o 
  -3   5  14       88.81       84.25     10.19 o 
  -2   5  14       49.06       67.79     10.34 o 
  -1   5  14        7.81        4.97     17.11 o 
   0   5  14       27.24       12.74     14.77 o 
   1   5  14       80.17       63.73     56.44 o 
  -6   6  14      164.87      153.06     14.37 o 
  -5   6  14       59.14       45.34     20.92 o 
  -4   6  14       86.07       91.82     10.63 o 
  -3   6  14       44.12       28.08     17.69 o 
  -2   6  14     1150.61     1079.96     70.47 o 
  -1   6  14       17.91       12.79     27.37 o 
   0   6  14      627.24      560.19    105.95 o 
   1   6  14       65.25       61.17     55.11 o 
  -5   7  14        3.48        3.88      4.25 o 
  -4   7  14       41.14       30.03     15.72 o 
  -3   7  14       54.54       58.90      8.60 o 
  -2   7  14       52.38       25.73     48.75 o 
  -1   7  14        4.67       -4.78     19.05 o 
   0   7  14      376.70      438.94     37.06 o 
  -4   8  14       21.53       11.16     14.35 o 
  -3   8  14      438.38      484.79     33.97 o 
  -2   8  14       40.71       31.13     32.90 o 
  -2  -6  15      220.27      189.91     47.00 o 
  -3  -5  15      284.19      270.04     23.86 o 
  -2  -5  15      468.18      567.66     35.71 o 
  -1  -5  15       31.16       21.63     21.80 o 
  -6  -4  15       13.01        8.10      9.78 o 
  -4  -4  15       44.92       38.51     37.55 o 
  -3  -4  15       31.68       31.85     21.94 o 
  -2  -4  15        2.81        2.61      6.82 o 
  -1  -4  15       10.15       14.11     19.29 o 
   0  -4  15       98.17       67.60     69.81 o 
  -7  -3  15      121.71      134.23     15.37 o 
  -6  -3  15       14.25       17.67     20.20 o 
  -5  -3  15      188.92      200.26     19.92 o 
  -4  -3  15      370.54      393.61     34.40 o 
  -3  -3  15      270.18      285.65     26.87 o 
  -2  -3  15       94.42       78.92     16.54 o 
  -1  -3  15      368.15      404.45     43.18 o 
   0  -3  15      211.62      202.56     23.21 o 
  -7  -2  15      101.30       91.49     13.17 o 
  -6  -2  15      351.45      377.33     22.78 o 
  -5  -2  15      192.48      188.24     14.63 o 
  -4  -2  15       42.13       25.17     20.89 o 
  -3  -2  15       67.74       49.32     31.02 o 
  -2  -2  15       41.17       36.24     26.61 o 
  -1  -2  15       25.36       20.20     25.61 o 
   0  -2  15        5.61        3.64     13.68 o 
   1  -2  15      105.99       56.18     76.21 o 
  -7  -1  15       63.86       65.45     20.65 o 
  -6  -1  15       88.18       80.07      9.86 o 
  -5  -1  15      265.58      249.97     20.98 o 
  -4  -1  15      418.55      470.99     31.98 o 
  -3  -1  15      395.24      426.56     26.44 o 
  -2  -1  15      399.78      426.44     21.97 o 
  -1  -1  15       41.18       34.29      6.82 o 
   0  -1  15        2.98        2.25     13.82 o 
   1  -1  15       75.94       64.79    100.36 o 
  -7   0  15      209.09      228.92     18.69 o 
  -6   0  15        2.24        7.12      5.55 o 
  -5   0  15      270.41      265.94     20.74 o 
  -4   0  15       37.63       27.40     17.64 o 
  -3   0  15        0.82        4.37      6.59 o 
  -2   0  15       35.93       23.26     15.98 o 
  -1   0  15      135.68      128.37     11.40 o 
   0   0  15        0.02       -2.08     14.41 o 
   1   0  15       10.77        7.41      9.75 o 
  -7   1  15       62.97       68.68     15.19 o 
  -6   1  15       85.08      101.75     18.21 o 
  -5   1  15      264.19      287.12     19.66 o 
  -4   1  15      419.30      484.77     23.67 o 
  -3   1  15      396.92      437.16     21.76 o 
  -2   1  15      399.48      428.68     22.92 o 
  -1   1  15       43.94       40.30     52.64 o 
   0   1  15        3.29       -2.30     19.70 o 
   1   1  15       76.83       59.46     47.65 o 
  -7   2  15      102.68       86.25     30.46 o 
  -6   2  15      354.40      368.48     15.72 o 
  -5   2  15      197.96      178.80     25.32 o 
  -4   2  15       43.59       26.92     16.80 o 
  -3   2  15       67.64       73.28     36.06 o 
  -2   2  15       41.62       31.41     20.36 o 
  -1   2  15       24.03       37.13     36.65 o 
   0   2  15        5.61       -6.22     18.70 o 
   1   2  15      102.83       80.95     80.73 o 
  -7   3  15      119.40      134.27     21.94 o 
  -6   3  15       15.43       11.53     11.75 o 
  -5   3  15      185.74      186.26     17.12 o 
  -4   3  15      370.84      411.37     29.65 o 
  -3   3  15      270.97      284.01     22.19 o 
  -2   3  15       96.32      100.22     16.51 o 
  -1   3  15      368.53      465.45     45.20 o 
   0   3  15      214.22      195.10     24.98 o 
   1   3  15      246.58      233.33     29.05 o 
  -6   4  15       14.63        8.16     10.07 o 
  -5   4  15      163.84      145.48     13.33 o 
  -4   4  15       46.02       29.84     28.13 o 
  -3   4  15       31.61       30.55     18.78 o 
  -2   4  15        2.81        9.88     22.85 o 
  -1   4  15       10.51       16.35     21.01 o 
   0   4  15       95.43      101.12     79.54 o 
  -6   5  15       93.22       62.58     34.01 o 
  -5   5  15       38.28       23.35     15.61 o 
  -4   5  15      139.71      139.47     14.55 o 
  -3   5  15      287.57      280.10     25.90 o 
  -2   5  15      469.00      521.42     60.82 o 
  -1   5  15       31.43       15.23     25.60 o 
  -5   6  15       16.04       12.76     17.29 o 
  -4   6  15       34.79       26.80     18.25 o 
  -3   6  15        3.30       -0.43     18.65 o 
  -2   6  15      220.13      194.95     26.27 o 
  -5  -3  16      255.67      225.61     21.32 o 
  -4  -3  16      197.00      213.42     25.39 o 
  -3  -3  16      171.27      145.97     52.67 o 
  -2  -3  16       39.63       22.06     38.27 o 
  -5  -2  16       89.70       74.43     14.64 o 
  -4  -2  16      807.99      850.26     26.21 o 
  -3  -2  16       19.01       15.32     11.81 o 
  -2  -2  16      166.31      163.41     20.26 o 
  -1  -2  16       76.86       48.68     36.20 o 
  -5  -1  16      182.00      180.72     13.49 o 
  -4  -1  16       47.28       31.70     23.72 o 
  -3  -1  16       56.88       61.26     23.58 o 
  -2  -1  16       29.59       20.92     15.96 o 
  -1  -1  16      262.60      206.17     71.27 o 
  -6   0  16       10.73       11.05      5.44 o 
  -5   0  16     1589.26     1717.78     97.27 o 
  -4   0  16        0.17       -0.42      6.60 o 
  -3   0  16      524.14      519.70     20.26 o 
  -2   0  16       14.54        1.85      8.53 o 
  -1   0  16      539.80      500.69     40.83 o 
  -6   1  16      212.11      183.77     19.10 o 
  -5   1  16      181.42      174.75     16.62 o 
  -4   1  16       44.89       39.12     25.35 o 
  -3   1  16       60.20       74.61     13.67 o 
  -2   1  16       29.15       25.56     19.57 o 
  -1   1  16      264.40      234.24     27.97 o 
  -5   2  16       90.22       85.13     25.68 o 
  -4   2  16      810.43      905.92     26.20 o 
  -3   2  16       18.27       16.83     10.09 o 
  -2   2  16      164.38      181.28     32.56 o 
  -1   2  16       75.06       52.19     52.79 o 
  -5   3  16      256.16      236.38     14.12 o 
  -4   3  16      197.45      186.30     13.70 o 
  -3   3  16      171.77      156.96     22.85 o 
  -2   3  16       40.97       45.20     45.44 o 
  -3   4  16      141.21      109.08     67.39 o 
                                                 
